# Supplementary material for: Structural basis of superinfection exclusion by bacteriophage T4 Spackle
Source: Commun Biol. 2020 Nov 19;3:691. doi: 10.1038/s42003-020-01412-3 (PMC7677548; doi:10.1038/s42003-020-01412-3)
Supplement: Supplementary file 4 — Supplementary Data 1 [file 42003_2020_1412_MOESM4_ESM.xlsx]

## Sheet: Raw Data GP5
Method name: Method_EnzChek Lysozyme Assay (Modified)
Application: SparkControl				V1.2.25
Device: Spark 10M				Serial number: 1612002472
Firmware:				ABS:V4.2.10|ABS_MEX:V5.0.4|MTP:V11.0.2|FLUOR:V5.0.8|FLUOR_FP:V5.0.2|FLUOR_MEM:V5.0.4|FLUOR_MEX:V5.0.4
Date:				2020-02-10
Time:				12:49 PM
System				UMNSPARK10PC
User				NT AUTHORITY\NETWORK SERVICE
Plate				[GRE96fb_chimney] - Greiner 96 Flat Black [GRE96fb_chimney]
Lid lifter				No lid
Humidity Cassette				No humidity cassette
List of actions in this measurement script:
Plate
	Temperature
	Kinetic
		Fluorescence Top Reading				Label 1
Name				GRE96fb_chimney
Plate layout
Plate area				A1-D8
Start Time				2020-02-10 11:19:23
Temperature control				On
Target temperature				35	°C
Mode	Kinetic
Kinetic cycles				180
Interval time				00:00:30	hh:mm:ss
Mode	Fluorescence Top Reading
Excitation				Monochromator
Excitation wavelength				470	nm
Excitation bandwidth				20	nm
Emission				Monochromator
Emission wavelength				530	nm
Emission bandwidth				20	nm
Gain				127	Optimal (100%)
Mirror				AUTOMATIC
Number of flashes				30
Integration time				40	µs
Lag time				0	µs
Settle time				0	ms
Z-Position				20000	µm
Z-Position mode				Manual
Part of Plate				A1-D8
Start Time				2020-02-10 11:19:35
			1st Trial												2nd Trial												3rd Trial												4th Trial
Label 1			4:1 Spackle	2:1 Spackle	1:1 Spackle	.5:1 Spackle	.25:1 Spackle	0:1 Spackle	Spackle Only	Buffer Only					4:1 Spackle	2:1 Spackle	1:1 Spackle	.5:1 Spackle	.25:1 Spackle	0:1 Spackle	Spackle Only	Buffer Only					4:1 Spackle	2:1 Spackle	1:1 Spackle	.5:1 Spackle	.25:1 Spackle	0:1 Spackle	Spackle Only	Buffer Only					4:1 Spackle	2:1 Spackle	1:1 Spackle	.5:1 Spackle	.25:1 Spackle	0:1 Spackle	Spackle Only	Buffer Only
Cycle Nr.	Time [s]	Temp. [°C]	A1	A2	A3	A4	A5	A6	A7	A8	A9	A10	A11	A12	B1	B2	B3	B4	B5	B6	B7	B8	B9	B10	B11	B12	C1	C2	C3	C4	C5	C6	C7	C8	C9	C10	C11	C12	D1	D2	D3	D4	D5	D6	D7	D8	D9	D10	D11
1	0	22.3	40603	38803	40184		42226	42029	40977	41289					38295	38646	39725	41395	39170	42207	40588	41053					37474	37328	38260	39169	40078	46768	40277	38310					37880	36159	38687	37084	39638	38145	36352	36172
2	29.738	22.6	41039	39979	40768		43114	42476	40725	41725					37772	39287	39635	41491	40148	42838	40466	41389					38121	37757	38960	39623	40798	47013	40560	38929					39329	36391	39567	37974	40654	38974	36180	36341
3	59.73	22.8	41364	40004	42549		43644	43986	42119	42182					38732	40113	41012	41562	41129	43536	41371	41591					38702	38166	39791	40168	41654	46972	41130	39176					38399	36645	39824	38363	41056	40185	37229	36989
4	89.735	23.2	42517	40943	43824		44715	44788	43033	42865					39651	40605	42559	42421	41250	44368	41706	42404					38293	38549	39861	41062	42506	46936	41717	40331					39210	37480	40551	38923	42184	41155	37304	37547
5	119.735	23.6	42458	41709	44679		46290	46385	43664	43772					39829	41624	42971	43292	42256	45622	42502	43353					39146	38838	41323	41495	42929	47549	42024	40184					39555	37742	41393	39959	42315	41592	37685	37598
6	149.735	24.1	42802	42603	45038		47210	47741	44451	44874					40293	41848	43752	44061	43396	46136	42658	43990					39347	39557	41172	43009	44361	47799	42401	41530					39672	38762	41668	39843	43055	42030	37502	37922
7	179.734	24.5	42858	44299	46614		48865	48379	44949	45868					41553	42486	44877	45105	44212	46923	43464	44446					40165	39556	42309	43718	45187	48610	43035	41340					39876	38711	42074	40841	43756	43309	38813	38482
8	209.734	25	42986	44416	46251		49994	49663	45757	46233					41736	43624	45783	46602	46030	48308	44108	44780					40508	40456	42795	44407	45640	49018	43867	42612					40430	40068	42778	41871	45433	43494	38708	39123
9	239.728	25.4	43215	44675	46493		49813	49845	46481	46900					40940	43257	45761	47064	46812	49424	44244	44929					40545	40941	42668	44823	46249	49790	44611	43144					40669	40122	42937	42503	45645	44471	40008	39249
10	269.732	25.8	43335	44753	47504		50527	49637	46793	47240					41880	43984	46702	48258	47798	50334	44666	45928					41454	40968	43181	45332	47072	50059	44616	43181					41064	40553	43616	43406	45571	45332	40413	39852
11	299.729	26.2	43856	44880	47459		51187	50813	46810	47784					41790	43775	46689	48681	48633	50057	44987	46341					41741	41491	43808	46416	47546	50063	45429	43174					41800	40870	44057	43402	47073	46335	40551	40101
12	329.731	26.7	44202	44902	47501		52522	51479	46486	48088					41500	44362	46593	49155	48975	51322	45458	47085					42037	42184	44464	46267	48849	50719	45907	43306					42204	41387	44738	43892	47778	46866	40579	40963
13	359.732	27	43646	44942	48520		52703	51659	47118	48396					42333	44474	47200	50604	49826	52596	46874	47738					42218	41702	44403	46989	49365	51309	46530	43954					42411	41904	45234	44337	48177	47188	41294	40847
14	389.728	27.4	44314	44966	47968		52813	51776	47029	48598					42373	44584	47784	50987	50909	53218	46554	48065					42334	42183	44595	47700	49491	51976	46442	43891					42685	42620	44477	44561	48759	48293	41064	41445
15	419.729	27.8	44180	44959	48562		53318	52772	48101	48684					42572	44911	46969	51525	51610	53390	46324	47855					42190	42951	44798	48003	50761	52980	47021	44300					42549	42283	45353	45033	50300	48840	41899	41889
16	449.725	28.2	44377	45235	48280		53747	53198	47240	48990					43152	44551	47631	51315	52406	53701	46929	48360					42363	42692	44928	49154	50687	53407	46936	44685					43021	42241	45893	45458	50397	48932	42058	41597
17	479.728	28.4	44061	45579	48960		54393	53367	47698	48626					43116	44681	48413	51552	52496	54666	46604	48695					43114	42850	45708	49301	51696	53400	47734	44642					43113	42748	46302	46703	50343	49591	42364	42096
18	509.726	28.9	44379	46234	49483		55108	53888	48364	49230					43169	44920	48444	52629	53672	54901	47463	49132					42563	43459	45805	49699	51511	54105	47787	44812					42738	42777	46002	46702	50297	50267	42553	42684
19	539.726	29.1	45171	46070	49240		55842	54600	48228	49538					43277	44831	48924	53342	54037	55976	47248	49215					42872	43637	45615	50359	52430	54831	47916	44601					42998	42705	45751	47229	51013	50972	42858	42525
20	569.725	29.5	45053	46232	49260		56237	55744	48463	50378					43103	44557	48822	53089	54949	55888	47349	49760					43171	43568	46015	50465	52882	55616	48222	45429					43269	42878	46054	47280	51948	51435	42580	43658
21	599.726	29.7	44382	46449	49554		55955	55824	48529	50081					43197	44875	48953	53536	55400	56442	47870	50263					43106	43805	45711	51113	53406	55563	47755	45013					43325	43091	47095	47307	52492	51290	43093	43093
22	629.719	30	44220	46598	49963		56793	56234	48609	50320					43324	44322	49446	53920	55539	57010	47548	50113					42818	44187	46146	51202	53602	56790	47772	45253					43635	43132	47013	47476	52579	50743	42547	43612
23	659.725	30.3	44371	46257	49318		56703	56679	48363	50062					43080	45076	49693	54294	55878	57352	48008	50567					43169	43762	46274	51718	53990	56864	48978	44710					43356	42926	47670	48381	52695	52043	43209	43381
24	689.718	30.6	45052	46427	50183		57155	56781	48585	49997					43580	44524	49937	54068	56472	57715	48215	50797					43238	43769	46315	51722	54178	57996	48246	45772					43678	43689	48156	48664	52931	52535	43353	44051
25	719.724	30.8	45193	46452	50233		57488	57290	48765	49650					43096	44501	49961	54350	57079	58267	48579	50728					42910	43783	46203	52205	54940	57887	47706	45580					43386	43484	48245	48898	53311	52711	43320	43475
26	749.725	31.1	45307	46635	50549		57721	57391	48560	50402					43515	44906	50236	54729	57282	58758	47568	50621					43467	43809	45898	51997	55152	58831	48394	45424					43052	43346	48396	48568	53403	52840	43862	44260
27	779.719	31.4	44414	46446	50746		58162	57774	48902	50451					43559	45186	50391	56060	57918	58811	48744	50204					43332	43709	46551	52008	55690	58726	48225	45466					43313	44038	48571	49217	54936	53583	43669	43688
28	809.722	31.7	44823	46589	51617		57800	57549	48662	50073					43381	44550	50635	55511	58419	59534	48319	51285					43543	44064	45751	53057	55967	59506	48702	45806					43123	43436	49033	49585	54747	53974	43838	44524
29	839.731	31.9	45077	46451	51083		58289	58195	49061	50816					43306	45106	50696	55989	58224	59715	48245	51061					43323	44231	46846	52965	56652	60071	48594	45697					43371	43612	48538	49624	54975	54402	43813	43971
30	869.727	32.1	44665	46317	51053		58070	58395	49184	50770					43225	44965	49976	55898	59195	60430	48513	51346					43365	44086	46954	52932	56005	60580	48789	45627					43375	43562	48595	50510	55138	55016	43498	44248
31	899.728	32.3	44948	46604	51063		58566	58510	48460	51490					43839	45328	50563	56440	59460	60810	48536	51338					43293	44563	46727	53777	56621	60038	48286	45230					43228	43860	47885	51174	55858	55078	43525	44221
32	929.722	32.6	44643	46522	51083		59405	58777	49740	51203					43690	44937	51278	56067	59299	60365	48592	51727					43081	44379	47022	53922	57112	61143	49067	45808					42904	43614	49363	50972	55636	55582	44294	44533
33	959.709	32.8	45404	46389	51387		59177	58821	48752	50776					43339	45624	51429	56274	59799	60972	49126	51386					43408	44371	47745	54529	57131	62194	48937	46064					42690	43907	48423	51156	56036	55702	44107	43888
34	989.711	33	44360	46637	52028		59678	59350	49492	51449					43379	45431	51834	57026	59628	61391	48370	51170					43192	44421	47103	54327	57162	61615	49435	45635					42947	43922	48542	51460	56426	56357	44118	44365
35	1019.71	33.3	44682	46869	52116		59819	60174	49003	51511					43329	45072	50853	56741	60376	61691	48518	51118					43163	44147	47465	54606	58181	62105	48926	45640					43061	44101	48985	51603	56316	56361	44193	44611
36	1049.71	33.5	45228	46713	52450		60647	60153	48854	51142					43498	44907	51464	56011	61033	61979	48105	51108					43691	44394	48228	54924	57751	62536	48834	45975					43318	43691	49208	51680	56679	56835	43455	45169
37	1079.71	33.6	45302	46741	52298		60578	60656	48818	50781					43564	44115	52044	56647	61247	62094	48637	51456					42918	44693	47774	55021	58354	62387	49083	45474					42962	44396	49550	52312	56565	57416	44239	45025
38	1109.71	33.9	44975	46914	52408		61150	61455	49182	50686					43148	44932	52031	57958	61847	62794	48879	51496					43280	44793	47901	55585	58479	63116	48408	45562					43221	43880	49896	52034	57825	57282	44075	44381
39	1139.7	34.1	44978	46505	52955		60801	62112	49431	51010					43137	44288	52230	57283	62060	62973	48506	51113					43223	44646	48285	56031	59092	63571	48791	45611					43087	44021	49685	52334	57681	57373	44083	44638
40	1169.71	34.3	45076	47020	52929		61359	61947	49136	51043					43722	44320	52203	57579	62737	63201	48487	51563					42989	44750	48471	55953	59771	63829	49037	45640					42829	44097	50279	52690	57568	57941	44324	44782
41	1199.7	34.5	45127	46435	52916		61911	61825	49097	50728					43560	44465	52747	58034	62494	62820	49028	51425					43231	44999	48580	55918	59272	63932	49679	45738					43233	44132	50697	52938	58038	58372	44552	44797
42	1229.7	34.7	45010	47092	53376		62254	62008	49415	51326					43373	44963	52745	58597	62692	63309	48751	50925					43279	45387	49165	56544	60184	63944	49424	45602					42635	43651	50817	53090	58107	58493	44035	44999
43	1259.71	34.8	44763	46576	53129		61811	62641	48649	50973					43683	44310	53158	58682	62931	63963	48955	51649					43414	44781	48253	56694	60339	64921	49606	46669					43284	44398	50100	53249	58313	58937	44625	44688
44	1289.7	35	44798	47166	53442		62098	62277	49153	51093					43272	45224	53003	58844	62738	64112	48534	51966					43063	45154	48422	56613	60402	64795	49398	45667					42455	44150	50370	53424	58706	58907	44179	44331
45	1319.7	35	45043	46784	53772		61920	62668	49243	50861					43245	44957	52711	59321	62837	65080	49019	51041					42982	44390	48900	56792	60936	64912	48945	46067					42136	44176	50532	53646	59068	59010	43916	44627
46	1349.7	34.8	44664	46748	53182		62140	62799	49414	50907					43171	45223	52646	59085	62971	65048	48329	51319					43289	44567	48935	56578	61311	65302	49607	46235					42569	44074	51430	54200	58637	59553	43906	44897
47	1379.69	34.9	44849	46786	53631		62207	63243	49613	50347					43857	45203	53041	59691	62687	65048	48505	51056					43383	44773	48691	56801	61308	65009	49346	46192					43154	44193	51149	54234	59326	59742	43863	44585
48	1409.69	35.1	44804	46795	54095		62509	63109	49597	50392					43843	44985	53632	59112	63115	65296	48116	51129					42722	45034	48825	57137	61757	66340	48868	46055					43108	44143	50765	54240	59230	60096	43757	44155
49	1439.7	35	44864	47004	54394		63203	63207	49307	50360					43589	44773	53855	59426	62575	65373	48905	51039					43040	44890	48517	57104	61429	66340	48599	45654					42759	43908	50823	54380	59302	60205	43980	44410
50	1469.69	35.1	45263	46641	53959		63713	63071	48553	50239					44148	45277	53340	59944	62692	66164	48147	51166					42750	44424	49065	57659	61790	66340	48406	45947					42589	44274	51393	54476	59266	60374	43875	44383
51	1499.7	34.9	45224	47340	54809		64020	63465	48660	50318					43708	44471	53830	59859	62706	65865	48589	51388					42638	44769	49470	57577	62301	66340	49381	45951					42360	44666	51765	54849	59393	60747	43577	44558
52	1529.69	35.1	44728	46917	54902		63922	63576	48455	50794					43955	44704	53830	60180	62778	65745	48169	50969					42520	44501	48947	57451	62187	66340	48799	45629					42513	43980	51401	55722	59721	60987	44177	44481
53	1559.69	35	44061	47005	54404		64392	63493	48818	50946					43449	44496	53950	59935	62768	65940	47824	50602					43375	44171	48528	57156	62259	66340	48951	45950					42398	43804	51991	54994	59455	60479	43801	45046
54	1589.69	34.7	44144	46449	54463		64323	63881	49280	50427					44108	44584	54136	60367	62649	65940	48050	50734					43244	44345	48452	57904	61872	66340	48699	45738					42631	43734	51750	56019	60525	60947	43604	44368
55	1619.69	34.8	44923	46193	54877		65023	64627	48889	50342					43117	44378	54063	60676	62821	65940	47806	50475					43330	44199	48795	58028	62359	66340	48752	46154					42665	43606	52105	55249	60078	61224	43307	44637
56	1649.69	35	45700	46293	54938		65432	64752	48716	50550					43026	44433	54213	60556	62533	65650	47587	50777					43197	44083	48424	57854	63060	66340	48942	45930					42427	43302	52030	55589	60410	61077	43292	44795
57	1679.7	35	45314	46458	54946		64772	64972	47789	50869					42954	44437	53919	60360	62167	65383	47550	50712					42614	44479	48467	57683	63027	66340	48409	45753					41727	43840	51700	55499	60301	60926	43474	44489
58	1709.69	34.9	45625	46295	55581		65035	65056	48293	50736					43206	44209	54269	60706	62531	65383	47807	50835					42915	44239	48553	58261	63060	66340	48561	46012					42632	43180	52887	55773	60106	61245	43687	44232
59	1739.69	35.1	45505	46858	55079		64761	65393	48969	50669					43102	43994	54834	61073	62406	65383	47366	50663					42721	44704	49015	58774	63395	66340	48685	45951					42453	43530	52686	56246	60953	62056	43090	44114
60	1769.68	35	45005	46341	54990		65682	65642	49232	50380					43159	44032	54508	61170	62352	65383	47571	50676					42224	44242	49206	58674	63095	66340	48175	45574					42283	43330	52211	56676	61452	62319	43036	44321
61	1799.69	35	44783	46236	55223		65663	65096	48846	50620					42780	43395	54534	61229	62519	66767	47433	49965					42763	44162	49177	58091	63069	66340	48776	45534					42402	43066	52677	55894	61220	61952	43111	44344
62	1829.69	35	44999	46043	55294		65474	65272	48961	50981					42473	43574	54822	61416	62520	66655	47067	50087					42581	44433	49422	58960	63715	66340	49061	45677					42773	42843	52543	56501	61024	62415	43014	44193
63	1859.69	35	44366	45559	54930		66317	65217	48913	50159					43847	43571	55388	61881	63211		47201	49925					42800	43979	49289	58939	63268	66340	48647	45702					42858	42742	52652	56331	62013	62559	42899	44465
64	1889.69	35	44983	45679	55428		66317	65701	48960	49965					42874	44108	55408	61937	62849		47206	50044					40709	43630	49332	59604	63827	66340	48345	45302					42050	42532	51814	56495	61557	62311	43432	44038
65	1919.68	35	44772	45172	55471		65801		48654	49825					42933	43980	55051	62358	63052		46955	49602					42482	43874	48887	59396	63939	66340	47934	45441					41981	42863	52214	55972	61013	61841	42639	44013
66	1949.68	35	44595	45289	55577		65411		48352	49927					42718	43697	55925	62098	63749		46696	49553					42900	43277	49150	59469	63683	66340	47670	45316					41863	42275	52621	56493	61303	62398	42764	43835
67	1979.69	35	44859	45144	55039				48527	49823					42533	44009	55443	61850	64076		46461	49636					42271	43269	49410	60085	63883	66340	48443	45492					42684	42639	52810	57145	61290	63025	42949	43845
68	2009.68	35.1	44534	44814	55205				48195	49389					42794	43731	54837	62156	63662		46364	50140					42535	43641	49625	60303	64615	66340	47738	44805					42033	42189	52012	57084	61466	62674	43214	43809
69	2039.69	35	45096	44927	55716				49323	49958					42889	44174	54810	62118	63828		46425	49598					42306	43459	49694	59974	63831	66340	47849	44957					41878	42507	52692	57127	61807	62752	42762	44316
70	2069.69	35	44673	45261	55547				48307	49544					43048	43933	54757	62203	63901		46223	49736					42270	43720	50369	59961	64730	66340	47953	45208					42207	42167	52916	56837	61505	63042	43297	43986
71	2099.69	35	45042	45307	56211				48616	49532					42509	43990	55285	62720	64357		46625	49768					41902	43227	49886	59974	64868	66340	48086	45164					41432	41608	53250	57004	61711	62990	42643	44010
72	2129.69	35	44536	44937	55870				48772	49149					43228	43398	54794	62907	63391		46326	50019					42087	43893	50084	59638	64906	66340	47523	45426					42060	42277	53150	57063	61569	62732	42948	43932
73	2159.69	35	44576	45516	56220				48431	49083					42815	42795	54873	62895	64402		46244	49322					41678	43500	49897	59929	65330	66340	47589	44773					41564	42263	53442	57114	62028	62928	42983	44053
74	2189.69	35	44302	45277	56581				47930	49629					42843	43283	54655	63145	63845		45768	49883					41608	43980	50161	60186	65200	66340	47287	44568					41415	42224	53252	56962	61837	63104	42467	43270
75	2219.68	35	44986	45418	55881				48085	49815					43133	42913	55081	62668	64399		46525	49942					41817	43351	50167	60610	65530	66340	47575	44870					41778	41902	52816	56931	62101	63440	42814	43799
76	2249.69	34.9	44084	46296	56172				48139	49694					42693	43133	55921	63047	64616		46353	48906					41997	43245	50096	60566	65794		47870	44630					41663	41870	53243	57172	62259	63084	42638	44078
77	2279.68	35	44513	45383	56091				48215	49059					42732	43283	55842	63179	64772		46061	49328					41812	43590	50041	60432	65530		47831	44573					41532	41700	53174	57313	62594	63352	42371	43463
78	2309.69	35	44504	45229	56493				47982	49712					42614	43424	55995	63136	64145		46284	49216					41326	43604	51028	60402	65421		47847	44817					41330	41769	53310	57471	62391	63704	42104	43369
79	2339.69	35	44595	44693	56557				47878	49223					42247	43471	55458	63483	64922		46160	49440					41671	43349	50735	60947	65791		47499	43900					41641	41446	52975	57559	62323	63309	42145	42958
80	2369.69	35	44587	45205	56095				48621	49493					42627	43126	56219	63490	65334		46365	49563					40753	43098	50388	61481	65791		48217	44600					41091	41771	53706	57682	62699	62845	42342	43172
81	2399.69	35	44250	44980	56375				47432	49225					42229	43097	56466	63296	65132		46353	48756					41516	43228	50737	61797	65909		47747	44764					41690	41914	53952	57891	62984	63562	42360	43297
82	2429.69	34.9	44369	44452	56222				48480	49296					42331	43520	56309	63824	65086		46291	49777					41023	43520	50565	61407	66217		47781	44231					41175	41660	54083	57911	62355	63968	42337	43218
83	2459.69	35.1	44644	44831	56960				48238	48968					42493	43376	56668	63343	64983		45835	49003					41079	42780	50943	61433	66217		47598	45147					40496	42005	53670	57982	63458	64122	41995	43084
84	2489.69	34.9	43994	44547	57379				47618	49099					42438	43412	56077	63922	65478		46010	48978					41117	42924	50137	61498	66217		48002	44887					40722	41816	53593	58103	63637	63540	41939	43267
85	2519.68	35	43927	44496	57212				48134	48888					41863	43162	55432	63966	65307		46060	48905					40592	42901	49689	61288	66156		47751	44217					41069	41518	53726	58688	63945	63804	41991	43157
86	2549.69	35	44081	44594	57190				48435	49386					42391	43014	56254	64167	65702		45785	48348					40874	43295	50081	61569	66156		47803	44688					40711	40948	54254	58372	64041	64346	41806	43189
87	2579.69	34.9	43946	44599	56960				48367	48718					42089	42589	56408	64182	65369		45757	49065					41200	42658	49846	61813	66286		47997	44390					40940	41248	53931	58254	63310	64224	42442	43409
88	2609.68	35.1	44232	44447	57820				48134	48876					41962	42931	55951	63670	65643		46044	48492					41348	43017	50166	62143	66545		47774	44660					40686	41838	54000	58648	64114	64880	41657	43316
89	2639.69	35	43889	44613	57615				47898	48481					42209	43311	55947	64729	65688		46234	49260					41221	43005	49905	62435	66370		48276	44477					40804	41271	54071	58491	63270	64169	41854	43555
90	2669.68	35	44028	44589	57306				48061	48963					41684	43060	56209	64346	65635		46197	48697					41103	43021	50072	62149			47784	44226					40904	41240	54587	58888	64015	64354	41048	43849
91	2699.68	35	43816	44759	57124				47797	48522					41763	43116	55799	64076	66035		45705	48251					40812	42885	49640	62540			48195	44067					41035	41782	53967	59070	64149	65001	41629	43755
92	2729.68	34.9	44255	44427	57612				47433	48113					42383	43020	56179	64262	66017		45588	48703					41215	42828	50331	62147			47999	44352					40471	41677	53852	59271	64036	64815	41486	43489
93	2759.69	35.1	44015	44576	57186				47425	48185					42261	42933	56616	64210	65916		45673	49261					40827	42518	50439	62434			47756	44290					41038	41424	53937	58996	63916	64860	41623	43379
94	2789.68	35	43999	44353	57240				47375	48374					41917	42526	56116	64826	65741		45438	49292					40950	42806	50341	62669			47754	43538					40688	41526	54253	59508	64291	64837	41660	43890
95	2819.68	35.1	43534	44707	57486				46817	48232					41658	42271	56031	64686	65312		45652	48459					40675	42773	50255	62409			47224	43822					40749	40944	54766	59383	64375	65270	41771	43346
96	2849.68	34.9	43431	44607	56637				47618	48100					41914	42499	56554	64516	65214		45197	48659					40706	42535	50555	62830			47202	43875					41156	41049	55295	59270	64502	65443	41228	42590
97	2879.68	35	43342	44093	57003				47385	47638					42123	43291	56380	64467	65700		45174	48356					41279	42795	50503	62574			47026	43702					40729	41015	54920	59206	64896	65484	41585	42846
98	2909.68	35	43536	44359	57620				47257	48300					41765	42915	56209	64933	65628		45559	48812					40601	42767	50164	62758			47109	44095					40516	41228	54427	58977	64174	65408	41339	43292
99	2939.68	34.8	43722	44034	57170				46719	48221					41469	43000	56783	65028	65628		45299	48652					40681	42720	50647	62846			46683	43743					41307	41140	55091	59329	64891	65945	42013	43340
100	2969.68	35.1	43574	44111	57442				47129	48296					41134	42664	56878	65735	65628		45396	48359					40514	42398	51227	62997			47334	43967					40690	41044	55031	59584	64699	65945	41559	43603
101	2999.68	35	43437	44401	57636				47084	48500					41414	42237	56686	65632	65671		45028	48085					40000	42810	50880	63270			46591	44281					40908	41416	55589	60043	64764	66097	41303	43539
102	3029.69	34.9	43509	44669	57506				46959	48010					41373	42228	57375		65671		45137	48115					40311	42298	51013	63305			46622	43862					40877	40948	55433	60009	64748	65915	41429	43209
103	3059.68	35.1	43170	43919	57098				47570	48291					41229	42249	57326		66245		44688	48407					40523	42430	50028	63083			46811	44349					41213	40954	54833	59733	64927	65978	41443	43257
104	3089.68	35	43221	44185	57188				47089	48237					41035	42267	57070		66245		44491	48064					40121	42177	50961	63396			46909	44326					40888	40722	55105	60255	65187	65592	41414	43329
105	3119.68	35	43266	44607	58093				47250	48142					41231	42541	56857		65965		45451	48227					40508	42738	50718	62985			47384	44294					40190	40249	55333	60074	65185	65592	41315	43539
106	3149.68	34.9	43214	43935	57717				47453	47871					41158	42089	57447		65965		45172	48706					40124	42899	50845	62980			46973	43713					40560	40155	55622	60260	64987	65592	41947	43268
107	3179.68	35.1	43310	43729	57707				47605	47320					40932	41651	57415		66415		44763	48585					40021	42474	50598	63267			46625	44031					40483	40237	54856	60529	64999	65592	41564	43303
108	3209.68	35	43233	43703	58096				47843	47404					41104	41900	57382				45032	48315					40345	42714	50579	63286			46940	44040					40468	39770	55255	60195	65287	66144	41037	43149
109	3239.69	35	42948	43585	58010				47035	47260					41173	41935	56746				44620	47816					39943	42580	51453	63492			46943	43564					40209	40176	55240	60253	65266	65750	40837	43214
110	3269.68	34.9	43062	43633	57709				47295	47219					41210	41527	56888				44936	48159					39839	42105	51230	64099			46887	43708					40976	40027	55216	59757	65228	65750	41362	43424
111	3299.68	35.1	43066	43419	58098				47267	47193					40742	41493	57332				44411	47969					39646	42119	51541	64082			47026	43991					39715	39585	56025	59841	64445	65849	40854	42843
112	3329.69	35.1	43105	43243	57775				46832	46833					41025	41098	57517				43984	47316					39628	41540	50973	63860			46836	43713					40460	39566	55618	60298	64445	65849	40154	42375
113	3359.68	35	43189	43470	57911				47127	46795					40857	41452	57517				44394	47620					39813	41616	51123	63952			47059	43169					39844	39682	55862	60653	64818	65748	40756	42681
114	3389.68	35.1	42928	43264	58324				46974	47390					41070	41103	57334				43583	46867					39438	41948	50671	63922			46681	43541					39558	39718	54848	60511	65539	65889	40583	42905
115	3419.69	35	42944	43338	58446				46934	47164					41223	41201	57456				43531	47051					39596	41530	51038	63992			46680	43613					39800	39380	55196	60475	65365	65968	40548	42969
116	3449.69	35	42957	43479	57750				46876	46983					41135	41531	57605				43626	47267					39618	41699	50391	63742			46976	43277					39848	39143	55602	60609	65359	65968	40426	42469
117	3479.68	34.9	42913	42972	57735				47069	46599					41327	41253	57259				43508	47115					39847	41082	50955	64031			46744	43729					40109	39714	54813	60664	65261	66412	40508	42584
118	3509.69	35.1	42579	42958	58537				47056	46866					41173	41410	57278				43494	46891					39238	40827	50871	64051			45842	43453					39976	39900	55247	60434	65538	66744	40303	42735
119	3539.69	34.9	42523	42790	58573				46883	46616					41516	42101	57466				44095	47201					39859	41664	51412	63944			46524	43297					39651	39164	55462	60308	65334	66744	40112	42595
120	3569.68	35	42457	43041	58364				46541	47103					41390	41500	57079				43982	46852					39521	41230	51307	64070			46492	43032					40058	39304	55197	60663	65486	66744	40295	42717
121	3599.69	35	42714	42930	58146				46320	46531					41423	41576	57301				43791	47113					39650	41198	51327	64025			46491	43492					39668	39666	55636	60999	65432	66491	40204	42603
122	3629.68	35	42987	42881	58132				46588	46890					41335	40853	56989				43496	46799					39402	41091	51658	64215			46417	43311					39782	39229	56183	60902	65642	66491	40571	43339
123	3659.68	35	42779	42771	58242				46299	46364					40927	41030	57332				43413	46678					39272	40982	51513	64236			46413	43307					39598	39164	56281	61482	65681	66491	40783	42739
124	3689.68	34.9	42247	42860	58613				46114	46485					41360	40819	57854		66575		43329	46803					38714	41316	51673	64113			45895	43743					39746	39309	55586	60998	65640	66491	40907	43030
125	3719.68	35.1	42181	43060	58655				46037	46118					41054	40839	57332				42913	46118					39081	41425	51639	64364			46182	43565					38851	39297	55881	60703	65640	66930	39793	43201
126	3749.68	35	42505	42906	58661				45772	46285					40270	41210	56988				43227	46523					39017	41320	51153	64771			46276	42952					39410	39498	56409	61058	65805	66764	40483	42592
127	3779.68	35	42253	42351	58340				46198	46490					40255	41442	57682				43279	46513					39081	40935	51042	63865			46061	42858					39497	39523	55923	60585	65413	66764	40693	42569
128	3809.68	35	42409	42775	58625				46423	46448					40388	41664	57481				42885	46556					39120	41158	51601	64283			45736	42652					39240	39604	56342	60951	65368	66764	40075	42493
129	3839.68	35.1	42139	42298	58692				45696	46488					40282	41189	57637				43370	46294					38352	40727	51603	64462			45865	42633					39328	38892	55804	60629	65572	66519	40043	42382
130	3869.68	35	42101	42231	58445				46414	46362					40363	40902	57710				42846	46530					38097	40545	51159	64016			46018	42997					39283	39264	55968	60997	66272	66172	40076	42425
131	3899.69	35.1	41933	41814	58524				45438	46235					40728	41367	57711				42366	46394					38362	40034	50852	64504			45739	42536					39418	39081	56283	60932	66027	66172	39520	42662
132	3929.68	35	42011	41838	58569				45914	46040					39959	40385	57982				42192	46662					38109	40290	51377	63977			45575	43482					39261	38876	55977	60557	66096	66172	39891	42401
133	3959.67	35	42276	41492	58291				45337	46263					39825	40409	57627				42858	46378					38598	40240	51795	64238			45652	43972					39243	38912	55948	61230	65853	66172	39904	42103
134	3989.68	34.9	41659	42010	58454				45711	45513					39752	40980	56979				42418	45923					38688	39960	51444	64467			45562	43083					39233	39110	56211	60697	65543	66172	40183	41999
135	4019.68	34.9	42140	41621	57630				45242	46303					40012	40572	57843				42844	45273					38554	40221	51419	64620			45261	43231					38773	38586	55839	60842	65543	66690	39546	41739
136	4049.68	35.1	42072	41468	57686				45573	45963					39411	40410	57235				42236	45390					38491	40387	51249	64746			45300	42400					38883	38417	56629	61301	65936		39852	41928
137	4079.68	34.9	41709	41938	58157				45101	45522					39589	40347	57214				42659	45183					38134	40380	51612	64432			44814	42943					38751	38747	55931	60887	65936		39470	42249
138	4109.68	34.9	41762	41588	58248				45726	45666					38876	40438	56900				42825	45118					38491	40738	52101	64336			45553	42945					38418	38506	56259	60976	65522		39966	42524
139	4139.68	35.1	41604	41333	58234				45414	45831					39560	39664	56672				42295	45134					38159	40595	51308	65485			45473	42705					38424	38664	55944	61031	65810		39827	42328
140	4169.67	35	41596	41047	58723				45256	45944					39404	40297	56900				42218	44783					38256	40649	51699	64345			45145	42561					37898	37822	55660	60825	66501		40002	42359
141	4199.68	35.1	40943	41260	58339				45312	45693					39608	39884	57621				41740	44773					37818	39872	50974	65111			45478	42367					38230	37655	55610	61002	66501		39578	42453
142	4229.67	35	41250	40800	58469				45498	45245					39620	40513	56966				42316	45114					37422	39847	51411	64882			44941	41796					37975	37729	56018	60775	65928		40015	42051
143	4259.68	35	40923	41422	58207				45464	45159					39661	40278	57467				42221	44364					37625	40060	51167	64448			45100	42001					38324	38020	55425	60800	65928		39325	42269
144	4289.67	34.9	40775	40904	58088				45200	45145					39704	39662	56762				42345	44508					37011	39762	51034	64662			45111	41874					38312	37565	55927	60795	65938		39057	42025
145	4319.67	35.1	40977	41064	57469				45588	45242					39522	39671	56281				42345	44992					37392	40268	50981	64878			44771	41761					38212	37847	55616	60563	66346		39086	41834
146	4349.67	35	40896	41876	57649				45526	45255					39381	39682	57086				42242	44850					37413	40216	50991	64684			44531	42311					38280	38293	56131	61054	65617		38774	41919
147	4379.67	35.1	40880	41283	57712				44922	44743					39333	39362	57790		66425		42190	45297					37006	39439	51281	64654			44752	41902					37862	37938	56115	60364	65986		38569	41339
148	4409.67	35	40107	41405	57465				45572	45445					39304	39984	57845				41942	45227					37318	39866	51076	64869			44444	41650					37807	37734	56248	60352	65726		38573	41492
149	4439.67	35.1	40613	40891	57149				44609	44976					39137	39441	57513				42440	44941					37504	39665	51078	64682			44033	41162					37963	37348	56681	60620	65473		38669	41867
150	4469.67	34.9	39711	40794	57727				44620	44367					39042	39422	57625				41939	44710					37010	39158	51185	64760			44898	41151					38065	37341	55388	60943	66067		39082	41752
151	4499.67	35	39533	40774	57783				44410	44526					39400	38719	57613				41508	45059					37070	38663	50827	64903			44529	41658					38081	37658	55292	60713	66067		38863	41647
152	4529.67	35	39854	40568	58276				44571	44684					39078	39394	57338				41346	44262					36814	38713	50708	64502			44065	41729					37478	37791	55433	60630	65856		38931	41782
153	4559.68	34.9	39554	40421	58050				44266	44560					39091	39511	57183				41154	44743					37172	38698	51289	64384			44085	41177					37676	37413	55371	60580	65483		38619	41985
154	4589.67	35.1	39677	40741	57323				44270	44587					39162	39240	57124				41562	44447					37072	39291	51533	64563			43605	41104					37634	37667	55318	60985	66311		38582	42123
155	4619.67	34.9	40359	40277	57475				43785	43894					39499	39133	56700				40847	44572					36719	38719	51262	64266			43876	41106					37894	37630	55560	60931	66311		38735	41685
156	4649.67	35.1	39760	40179	57282				44103	43730					38996	39295	56985				40976	44950					36981	39315	51547	64270			44039	41084					37694	37031	55594	61300	66311		38476	42031
157	4679.67	35	39734	40512	57728				44215	44098					38813	39286	56997				40817	44612					37059	39589	51685	63812			43835	41455					37178	36988	56085	60744	66311		38631	41784
158	4709.67	35.1	40042	39997	57315				44087	44566					38965	39506	57225				41185	44258					36882	39280	50928	64338			43740	41115					37161	37259	55885	61586	65830		38580	40920
159	4739.67	35	39988	40216	57283				44160	44149					39077	39559	57606				41672	44255					37036	39457	50730	64365			43715	41214					37304	37423	56282	60557	66222		38130	41757
160	4769.67	35.2	39802	40232	57243				44427	44172					38514	39249	56777				41338	44120					37047	39070	50665	64708			43933	41302					37099	37377	55873	60328	65850		37836	41228
161	4799.67	34.9	39728	40707	57376				44195	43902					38787	39550	57325				41572	44485					36556	38754	51172	63750			43730	41215					36715	37205	55683	61028	65664		38213	41189
162	4829.67	35	39406	40091	57053				43570	44232					38463	39363	57197				41137	44104					36622	39148	51394	64356			43473	40658					37305	36945	55711	60608	66115		38328	41307
163	4859.67	35.2	39646	40619	57614				44094	43889					38390	38811	57462				41432	43884					36930	38852	51636	64870			43447	41160					36438	37032	55487	60297	65709		38154	41611
164	4889.66	34.9	39601	40065	57816				44087	43800					38459	38467	57786				40937	44394					36745	38634	51451	64049			43954	40194					36537	36802	56191	60638	66280		38416	40901
165	4919.66	35	39866	40198	57903				43807	43699					38425	38719	57450				40540	44105					36597	38722	51399	64103			43661	40042					36410	36602	56351	61164	66280		38510	40897
166	4949.67	35	39298	39932	57357				43566	44115					38468	38519	57089				40560	43532					36526	38575	51433	64027			44054	40617					36629	36557	55349	61126	66320		38373	41236
167	4979.66	34.9	38820	39643	58230				43776	43566					37920	38423	57410				40703	43911					36102	38630	51430	64038			43482	40705					36872	36672	55660	60663	65951		38515	41426
168	5009.67	35.1	38354	39565	57826				43434	43459					37968	38208	57909				40853	43841					36417	38668	51616	64971			43986	40804					36386	36416	55413	60838	65950		38641	40954
169	5039.67	35	38857	39863	58041				43272	43487					37463	38426	57845				40714	43417					36105	37987	51384	64513			43117	40338					36565	36688	55559	60369	65950		38406	40655
170	5069.67	35.1	38970	39464	57670				43307	43478					37913	38622	57698				40826	43357					36329	37683	51159	64255			43320	40308					36899	36019	55736	60583	65731		37561	41038
171	5099.66	34.9	38972	39616	57770				43570	43762					37639	38640	57277				40786	43528					36146	37867	51468	64261			43275	41037					35999	36335	55974	61390	65731		38131	40998
172	5129.67	35	38860	40035	57982				43553	43546					37769	39079	57364				40811	43637					35934	38207	51315	64353			42672	40273					35813	36512	56016	61070	65731		38113	40789
173	5159.67	35.1	38454	39589	58123				43372	43783					37681	39075	57988				41272	43604					35566	38019	51163	64629			43585	40213					36196	36466	55764	60725	66000		37615	41160
174	5189.67	35	38618	39216	58278				43249	43517					38022	38679	57850				41235	43516					35770	37978	51120	64898			43248	40159					35951	35692	55724	60725	66236		37822	41055
175	5219.67	35.1	38698	38964	57936				43077	43325					37695	38386	57585				40516	43108					35559	37825	50423	64477			43032	40047					35726	35824	55831	60930	66231		37391	40561
176	5249.67	34.9	38442	39095	57816				43329	43041					37198	38207	57511				39996	43072					35594	37981	50990	64272			43489	40137					35935	35864	55898	61131	65745		37604	40644
177	5279.67	34.9	38178	39319	58499				43460	43233					37323	37899	57282				40008	43083					35387	37726	51080	64312			43351	40452					35842	35789	55720	61001	66246		37407	41034
178	5309.67	35.1	37797	39118	58271				43295	42919					37324	37797	56880				39607	43267					35625	37541	51378	64706			43518	40356					35454	35918	56317	60752	66398		37895	41263
179	5339.67	34.9	38077	38888	57225				43647	42958					37463	37654	57440				39850	43875					35564	37665	51340	64945			42633	40485					35819	35681	55959	61104	66398		37162	41006
180	5369.66	35.1	37825	38674	57359				43281	42310					37441	37723	57268				39644	43177					35616	37988	51376	64944			42779	40146					35739	35581	55884	60966	66271		37872	40994
End Time				2020-02-10 12:49:32
[truncated: 49 more columns]

## Sheet: Figures GP5
Average Values									Average Values Minus Baseline																Error Calculations
Time (seconds)	4:1 Spackle	2:1 Spackle	1:1 Spackle	.5:1 Spackle	.25:1 Spackle	0:1 Spackle	Spackle Only	Buffer Only	Time (seconds)	4:1 Spackle	2:1 Spackle	1:1 Spackle	.5:1 Spackle	.25:1 Spackle	0:1 Spackle	Spackle Only		4:1 Spackle	2:1 Spackle	1:1 Spackle	.5:1 Spackle	.25:1 Spackle	0:1 Spackle	Spackle Only				4:1 Spackle	2:1 Spackle	1:1 Spackle	.5:1 Spackle	.25:1 Spackle	0:1 Spackle	Spackle Only
0.5	38563	37734	39214	39216	40278	42287.2	39548.5	39206	0.5	-643	-1472	8	10	1072	3081.25	342.5		700.347	620.481	446.268	1077.94	675.276	1763.25	1075.08				350.174	310.241	223.134	538.971	337.638	881.624	537.539
1	39065.2	38353.5	39732.5	39696	41178.5	42825.2	39482.8	39596	1	-530.75	-1242.5	136.5	100	1582.5	3229.25	-113.25		737.64	802.127	377.04	879.818	660.049	1645.49	1102.22				368.82	401.063	188.52	439.909	330.024	822.743	551.109
1.5	39299.2	38732	40794	40031	41870.8	43669.8	40462.2	39984.5	1.5	-685.25	-1252.5	809.5	46.5	1886.25	3685.25	477.75		692.346	826.694	650.286	801.947	605.902	1389.43	1098.12				346.173	413.347	325.143	400.974	302.951	694.716	549.061
2	39917.8	39394.2	41698.8	40802	42663.8	44311.8	40940	40786.8	2	-869	-1392.5	912	15.25	1877	3525	153.25		911.408	828.822	910.649	881.717	733.789	1193.1	1251.39				455.704	414.411	455.324	440.859	366.895	596.548	625.693
2.5	40247	39978.2	42591.5	41582	43447.5	45287	41468.8	41226.8	2.5	-979.75	-1248.5	1364.75	355.25	2220.75	4060.25	242		750.239	1000.21	793.052	834.101	959.639	1293.82	1307.41				375.12	500.104	396.526	417.051	479.819	646.908	653.704
3	40528.5	40692.5	42907.5	42304.3	44505.5	45926.5	41753	42079	3	-1550.5	-1386.5	828.5	225.333	2426.5	3847.5	-326		782.826	912.934	903.721	1097.76	942.963	1354.78	1488.54				391.413	456.467	451.86	548.879	471.481	677.392	744.272
3.5	41113	41263	43968.5	43221.3	45505	46805.2	42565.2	42534	3.5	-1421	-1271	1434.5	687.333	2971	4271.25	31.25		687.235	1295.49	1086.55	1087.48	1159.08	1223.77	1316.25				343.617	647.746	543.275	543.739	579.54	611.886	658.123
4	41415	42141	44401.8	44293.3	46774.2	47620.8	43110	43187	4	-1772	-1046	1214.75	1106.33	3587.25	4433.75	-77		603.045	1099.68	937.452	1183.77	1080.36	1403.14	1526.25				301.522	549.838	468.726	591.887	540.181	701.568	763.125
4.5	41342.2	42248.8	44464.8	44796.7	47129.8	48382.5	43836	43555.5	4.5	-2213.25	-1306.75	909.25	1241.17	3574.25	4827	280.5		629.674	1046.28	972.813	1140.31	925.608	1307.18	1366.77				314.837	523.142	486.407	570.154	462.804	653.588	683.385
5	41933.2	42564.5	45250.8	45665.3	47742	48840.5	44122	44050.2	5	-2117	-1485.75	1200.5	1615.08	3691.75	4790.25	71.75		496.069	1056.7	1085.49	1221.56	1037.69	1178.25	1336.38				248.035	528.352	542.746	610.779	518.843	589.125	668.189
5.5	42296.8	42754	45503.2	46166.3	48609.8	49317	44444.2	44350	5.5	-2053.25	-1596	1153.25	1816.33	4259.75	4967	94.25		519.91	944.587	921.795	1324.17	919.054	1009.72	1354.57				259.955	472.294	460.898	662.085	459.527	504.861	677.287
6	42485.8	43208.8	45824	46438	49531	50096.5	44607.5	44860.5	6	-2374.75	-1651.75	963.5	1577.5	4670.5	5236	-253		591.465	844.885	732.159	1317.83	1032.53	1089.22	1359.22				295.733	422.442	366.08	658.916	516.264	544.61	679.608
6.5	42652	43255.5	46339.2	47310	50017.8	50688	45454	45233.8	6.5	-2581.75	-1978.25	1105.5	2076.25	4784	5454.25	220.25		333.696	845.032	933.952	1572.9	960.112	1197.88	1391.9				166.848	422.516	466.976	786.452	480.056	598.939	695.951
7	42926.5	43588.2	46206	47749.3	50493	51315.8	45272.2	45499.8	7	-2573.25	-1911.5	706.25	2249.58	4993.25	5816	-227.5		469.121	695.339	965.207	1606.64	892.852	1056.86	1408.51				234.561	347.669	482.603	803.321	446.426	528.428	704.254
7.5	42872.8	43776	46420.5	48187	51497.2	51995.5	45836.2	45682	7.5	-2809.25	-1906	738.5	2505	5815.25	6313.5	154.25		444.439	682.971	849.458	1624.95	664.788	1059.64	1362.37				222.22	341.485	424.729	812.477	332.394	529.819	681.184
8	43228.2	43679.8	46683	48642.3	51809.2	52309.5	45790.8	45908	8	-2679.75	-2228.25	775	2734.33	5901.25	6401.5	-117.25		420.025	720.158	772.077	1480.92	783.416	1130.55	1246.36				210.012	360.079	386.039	740.459	391.708	565.275	623.18
8.5	43351	43964.5	47345.8	49185.3	52232	52756	46100	46014.8	8.5	-2663.75	-2050.25	1331	3170.58	6217.25	6741.25	85.25		236.667	697.732	791.437	1213.28	846.327	1097.47	1272.64				118.334	348.866	395.718	606.642	423.164	548.737	636.319
9	43212.2	44347.5	47433.5	49676.7	52647	53290.2	46541.8	46464.5	9	-3252.25	-2117	969	3212.17	6182.5	6825.75	77.25		409.228	771.5	909.339	1481.78	1077.04	1031.01	1342.57				204.614	385.75	454.669	740.891	538.519	515.503	671.287
9.5	43579.5	44310.8	47382.5	50310	53330.5	54094.8	46562.5	46469.8	9.5	-2890.25	-2159	912.75	3840.25	6860.75	7625	92.75		537.206	730.182	983.716	1528.4	1040.37	1083.51	1251.64				268.603	365.091	491.858	764.199	520.186	541.757	625.818
10	43649	44308.8	47537.8	50278	54004	54670.8	46653.5	47306.2	10	-3657.25	-2997.5	231.5	2971.75	6697.75	7364.5	-652.75		469.238	727.798	872.531	1454.51	973.196	1080.01	1378.76				234.619	363.899	436.266	727.253	486.598	540.007	689.378
10.5	43502.5	44555	47828.2	50652	54313.2	54779.8	46811.8	47112.5	10.5	-3610	-2557.5	715.75	3539.5	7200.75	7667.25	-300.75		296.587	730.036	878.62	1569.99	817.334	1177.76	1251.25				148.294	365.018	439.31	784.996	408.667	588.879	625.627
11	43499.2	44559.8	48142	50866	54628.2	55194.2	46619	47324.5	11	-3825.25	-2764.75	817.5	3541.5	7303.75	7869.75	-705.5		293.36	729.635	925.343	1617.56	947.287	1492.71	1376.4				146.68	364.817	462.671	808.778	473.643	746.353	688.2
11.5	43494	44505.2	48238.8	51464.3	54816.5	55734.5	47139.5	47180	11.5	-3686	-2674.75	1058.75	4284.33	7636.5	8554.5	-40.5		297.937	732.623	788.635	1482.33	906.896	1238.66	1325.4				148.968	366.311	394.318	741.163	453.448	619.33	662.699
12	43887	44602.2	48647.8	51484.7	55184	56256.8	47099.8	47654.2	12	-3767.25	-3052	993.5	3830.42	7529.75	8602.5	-554.5		399.62	636.669	899.199	1354.9	984.54	1267.47	1251.72				199.81	318.334	449.599	677.452	492.27	633.735	625.862
12.5	43646.2	44555	48660.5	51817.7	55704.5	56538.8	47092.5	47358.2	12.5	-3712	-2803.25	1302.25	4459.42	8346.25	9180.5	-265.75		524.802	667.367	929.875	1373.28	973.971	1291.66	1278.51				262.401	333.684	464.937	686.64	486.985	645.831	639.255
13	43835.2	44674	48769.8	51764.7	55889.5	56955	47096	47676.8	13	-3841.5	-3002.75	1093	4087.92	8212.75	9278.25	-580.75		501.473	730.933	1068.58	1543.53	1000.83	1411.07	1099.61				250.736	365.466	534.288	771.766	500.417	705.536	549.804
13.5	43654.5	44844.8	49064.8	52428.3	56676.5	57223.5	47385	47452.2	13.5	-3797.75	-2607.5	1612.5	4976.08	9224.25	9771.25	-67.25		259.26	620.566	963.858	1720.4	803.666	1236.05	1247.08				129.63	310.283	481.929	860.202	401.833	618.027	623.539
14	43717.5	44659.8	49259	52717.7	56733.2	57640.8	47380.2	47922	14	-4204.5	-3262.25	1337	4795.67	8811.25	9718.75	-541.75		378.511	682.308	1284.87	1488.77	842.221	1307.57	1183.87				189.255	341.154	642.435	744.384	421.111	653.787	591.937
14.5	43769.2	44850	49290.8	52859.3	57035	58095.8	47428.2	47886.2	14.5	-4117	-3036.25	1404.5	4973.08	9148.75	10209.5	-458		436.134	615.396	988.7	1591.91	784.035	1296.7	1216.62				218.067	307.698	494.35	795.954	392.017	648.351	608.31
15	43657.5	44732.5	49144.5	53113.3	57102	58605.2	47496	47997.8	15	-4340.25	-3265.25	1146.75	5115.58	9104.25	10607.5	-501.75		337.574	602.269	886.661	1349.29	929.981	1296.03	1339.76				168.787	301.134	443.33	674.643	464.991	648.014	669.88
15.5	43827	45088.8	49059.5	53797	57626.2	58609	47201.8	48069.8	15.5	-4242.75	-2981	989.75	5727.25	9556.5	10539.2	-868		397.989	587.329	1044.61	1316.53	835.813	1270.31	1226.7				198.994	293.664	522.305	658.264	417.907	635.154	613.35
16	43579.5	44863	49686.5	53653.7	57863	58966.8	47923.2	48317.8	16	-4738.25	-3454.75	1368.75	5335.92	9545.25	10649	-394.5		392.433	615.901	986.885	1279.04	911.198	1230.98	1232.46				196.217	307.951	493.442	639.519	455.599	615.489	616.229
16.5	43710.2	45072.8	49746	53986.3	58035.8	59422.2	47730.5	48028.5	16.5	-4318.25	-2955.75	1717.5	5957.83	10007.2	11393.8	-298		587.288	569.197	969.523	1300.9	876.978	1422.62	1210.24				293.644	284.598	484.762	650.449	438.489	711.309	605.122
17	43469.5	45102.8	49876.8	54271	58223.5	59678.2	47853.8	48154.8	17	-4685.25	-3052	1722	6116.25	10068.8	11523.5	-301		309.73	600.043	1222.5	1391.71	838.947	1218.71	1271.7				154.865	300.022	611.248	695.856	419.473	609.354	635.848
17.5	43558.8	45047.2	49854.8	54316.7	58673	60082.8	47660	48220	17.5	-4661.25	-3172.75	1634.75	6096.67	10453	11862.8	-560		378.467	647.123	1023.76	1290.6	913.375	1308.17	1160.56				189.234	323.562	511.882	645.298	456.687	654.085	580.278
18	43933.8	44926.2	50337.5	54205	59027.5	60375.8	47312	48348.5	18	-4414.75	-3422.25	1989	5856.5	10679	12027.2	-1036.5		438.086	645.625	977.131	1126.62	1071.98	1285.29	1297.42				219.043	322.812	488.565	563.311	535.99	642.645	648.709
18.5	43686.5	44986.2	50416.5	54660	59186	60638.2	47694.2	48184	18.5	-4497.5	-3197.75	2232.5	6476	11002	12454.2	-489.75		558.296	596.7	1077.13	1094.97	1070.33	1138.73	1155.38				279.148	298.35	538.563	547.483	535.164	569.366	577.692
19	43656	45129.8	50559	55192.3	59825.2	61161.8	47636	48031.2	19	-4375.25	-2901.5	2527.75	7161.08	11794	13130.5	-395.25		440.495	638.875	1044.43	1490.73	985.555	1342.32	1197.63				220.247	319.437	522.217	745.364	492.778	671.159	598.816
19.5	43606.2	44865	50788.8	55216	59908.5	61507.2	47702.8	48093	19.5	-4486.75	-3228	2695.75	7123	11815.5	13414.2	-390.25		458.112	561.458	1089.99	1286.6	959.772	1410.24	1221.98				229.056	280.729	544.994	643.298	479.886	705.119	610.992
20	43654	45046.8	50970.5	55407.3	60358.8	61729.5	47746	48257	20	-4603	-3210.25	2713.5	7150.33	12101.8	13472.5	-511		512.312	671.563	1003.35	1244.88	1110.19	1322.03	1149.56				256.156	335.782	501.673	622.439	555.096	661.016	574.782
20.5	43787.8	45007.8	51235	55630	60428.8	61737.2	48089	48172	20.5	-4384.25	-3164.25	3063	7458	12256.8	13565.2	-83		453.062	508.153	1018.59	1280.09	1061.29	1201.45	1188				226.531	254.077	509.296	640.045	530.646	600.727	594.002
21	43574.2	45273.2	51525.8	56077	60809.2	61938.5	47906.2	48213	21	-4638.75	-2939.75	3312.75	7864	12596.2	13725.5	-306.75		505.902	709.973	956.794	1391.52	1053.77	1217.12	1300				252.951	354.987	478.397	695.761	526.884	608.56	650.001
21.5	43786	45016.2	51160	56208.3	60848.5	62615.5	47958.8	48494.8	21.5	-4708.75	-3478.5	2665.25	7713.58	12353.8	14120.8	-536		336.096	529.873	1205.65	1374.43	997.98	1312.22	1129.02				168.048	264.936	602.827	687.217	498.99	656.111	564.511
22	43397	45423.5	51309.2	56293.7	60986	62522.8	47816	48264.2	22	-4867.25	-2840.75	3045	8029.42	12721.8	14258.5	-448.25		498.109	630.512	1177.42	1362.04	905.792	1317.28	1225.89				249.054	315.256	588.71	681.019	452.896	658.642	612.943
22.5	43351.5	45076.8	51478.8	56586.3	61190.2	62917.5	47780.8	48149	22.5	-4797.5	-3072.25	3329.75	8437.33	13041.2	14768.5	-368.25		611.452	592.454	1092.54	1421.54	806.893	1413.78	1289.81				305.726	296.227	546.27	710.771	403.446	706.889	644.903
23	43423.2	45153	51548.2	56621	61264.8	63175.5	47814	48339.5	23	-4916.25	-3186.5	3208.75	8281.5	12925.2	14836	-525.5		442.611	581.418	945.042	1221.39	939.173	1332.06	1332.68				221.306	290.709	472.521	610.696	469.587	666.029	666.342
23.5	43810.8	45238.8	51628	56908.7	61382	63260.5	47831.8	48045	23.5	-4234.25	-2806.25	3583	8863.67	13337	15215.5	-213.25		375.765	555.711	1112.95	1365.05	742.533	1246.08	1343.81				187.883	277.856	556.477	682.523	371.266	623.04	671.907
24	43619.2	45239.2	51829.2	56829.7	61652.8	63710.2	47584.5	47932.8	24	-4313.5	-2693.5	3896.5	8896.92	13720	15777.5	-348.25		458.269	557.442	1243.04	1225.25	854.006	1380.05	1311.16				229.135	278.721	621.518	612.624	427.003	690.026	655.581
24.5	43563	45143.8	51897.2	56970	61627.2	63781.2	47697.8	47865.8	24.5	-4302.75	-2722	4031.5	9104.25	13761.5	15915.5	-168		466.657	657.613	1373.76	1262.83	857.677	1360.15	1247.7				233.328	328.806	686.881	631.417	428.838	680.077	623.85
25	43687.5	45154	51939.2	57359.7	61865.2	63987.2	47245.2	47933.8	25	-4246.25	-2779.75	4005.5	9425.92	13931.5	16053.5	-688.5		631.128	542.648	1103.07	1373.13	951.291	1419.18	1126.55				315.564	271.324	551.536	686.566	475.646	709.589	563.273
25.5	43482.5	45311.5	52468.5	57428.3	62105	64104.2	47551.8	48053.8	25.5	-4571.25	-2742.25	4414.75	9374.58	14051.2	16050.5	-502		649.157	678.984	1183.83	1254.15	975.61	1283.83	1336.94				324.579	339.492	591.917	627.077	487.805	641.914	668.47
26	43429	45025.5	52270	57784.3	62152	64162	47400	47968.2	26	-4539.25	-2942.75	4301.75	9816.08	14183.8	16193.8	-568.25		549.956	648.672	1327.86	1123.81	886.743	1213.59	1082.02				274.978	324.336	663.929	561.904	443.372	606.795	541.012
26.5	43320.8	44869	52218.2	57361.7	62218.5	64063	47348.5	48136	26.5	-4815.25	-3267	4082.25	9225.67	14082.5	15927	-787.5		343.854	725.893	1336.85	1238.46	1027.32	1350.24	1208.94				171.927	362.947	668.426	619.228	513.66	675.121	604.468
27	43531.8	44778	52200.2	58096.7	62342.2	64277	47408.2	47816.8	27	-4285	-3038.75	4383.5	10279.9	14525.5	16460.2	-408.5		365.27	585.043	1388.02	1090.2	792.727	1233.8	1292.72				182.635	292.521	694.011	545.098	396.364	616.902	646.362
27.5	43508.8	44594	52460	57984.3	62570.2	64532.8	47188.5	47902	27.5	-4393.25	-3308	4558	10082.3	14668.2	16630.8	-713.5		491.379	557.945	1353.08	1356.88	1013.85	1162.01	1316.04				245.689	278.972	676.538	678.441	506.927	581.005	658.021
28	43587.5	44527.8	52401.2	57999.7	62858.8	64454.8	47134.2	48013	28	-4425.5	-3485.25	4388.25	9986.67	14845.8	16441.8	-878.75		723.256	634.123	1462.7	1243.35	1031.37	1171.91	1314.59				361.628	317.062	731.35	621.675	515.683	585.953	657.295
28.5	43152.2	44803.5	52258	57847.3	62566.8	64405.2	46805.5	47955.8	28.5	-4803.5	-3152.25	4302.25	9891.58	14611	16449.5	-1150.25		765.589	570.477	1433.74	1217.33	929.533	1194.63	1125.15				382.794	285.238	716.87	608.666	464.767	597.314	562.577
29	43594.5	44480.8	52822.5	58246.7	62683	64506	47087	47953.8	29	-4359.25	-3473	4868.75	10292.9	14729.2	16552.2	-866.75		686.901	652.926	1525.74	1233.27	1013.99	1120.61	1144.02				343.45	326.463	762.868	616.633	506.994	560.307	572.012
29.5	43445.2	44771.5	52903.5	58697.7	62878.8	64793	47027.5	47849.2	29.5	-4404	-3077.75	5054.25	10848.4	15029.5	16943.8	-821.75		699.374	736.199	1403.19	1207.2	803.191	939.525	1358.16				349.687	368.099	701.596	603.601	401.595	469.762	679.081
30	43167.8	44486.2	52728.8	58840	63145.2	64921	47003.5	47737.8	30	-4570	-3251.5	4991	11102.2	15407.5	17183.2	-734.25		648.653	648.268	1321.51	1125.8	909.852	890.564	1366.31				324.327	324.134	660.757	562.899	454.926	445.282	683.157
30.5	43182	44214.8	52902.8	58404.7	63117.8	65038.8	47041.5	47615.8	30.5	-4433.75	-3401	5287	10788.9	15502	17423	-574.25		540.738	711.796	1353.29	1340.65	932.766	1088.25	1349.9				270.369	355.898	676.645	670.324	466.383	544.124	674.951
31	43206.5	44223.2	53020.2	58959	63183.2	65170.5	47025.8	47734.5	31	-4528	-3511.25	5285.75	11224.5	15448.8	17436	-708.75		600.711	688.119	1341.37	1228.75	941.3	964.994	1413.72				300.356	344.06	670.687	614.375	470.65	482.497	706.86
31.5	43467.8	43962.8	53064.8	59050.3	63702.2	64705.3	46915	47562.8	31.5	-4095	-3600	5502	11487.6	16139.5	17142.6	-647.75		383.88	591.043	1393.54	1388.34	918.349	970.868	1390.5				191.94	295.521	696.768	694.169	459.175	485.434	695.25
32	42654	43987.2	52995.5	59345.3	63637.5	64784	46985.8	47337.2	32	-4683.25	-3350	5658.25	12008.1	16300.2	17446.8	-351.5		895.381	653.323	1487.57	1365.1	569.307	1082.69	1239.05				447.69	326.662	743.785	682.551	284.653	541.345	619.524
32.5	43042	43972.2	52905.8	59242	63451.2	64090.5	46545.5	47220.2	32.5	-4178.25	-3248	5685.5	12021.8	16231	16870.2	-674.75		608.557	472.542	1522.37	1597.89	994.304	1590.64	1347.9				304.279	236.271	761.187	798.946	497.152	795.318	673.952
33	43019	43634.5	53318.2	59353.3	63536.5	64369	46370.5	47157.8	33	-4138.75	-3523.25	6160.5	12195.6	16378.8	17211.2	-787.25		571.903	626.985	1574.74	1402.14	845.029	1393.71	1249.26				285.951	313.493	787.369	701.072	422.515	696.854	624.63
33.5	43086.8	43765.2	53175.5	59693.3	63083	64682.5	46595	47199	33.5	-4112.25	-3433.75	5976.5	12494.3	15884	17483.5	-604		596.878	538.135	1382.23	1188.41	777.89	1172.03	1305.72				298.439	269.067	691.116	594.207	388.945	586.015	652.862
34	42974	43593.8	52919.8	59847.7	63247.7	64507	46377.8	47035.8	34	-4061.75	-3442	5884	12811.9	16211.9	17471.2	-658		543.461	538.78	1309.5	1283.24	807.435	1296.13	1124.06				271.731	269.39	654.752	641.619	403.717	648.063	562.031
34.5	43042.2	43766.8	53228	59739.7	63155.3	64546	46589.8	47207.2	34.5	-4165	-3440.5	6020.75	12532.4	15948.1	17338.8	-617.5		715.246	515.89	1337.58	1251.87	583.846	1268.55	1406.39				357.623	257.945	668.788	625.935	291.923	634.275	703.195
35	43049.5	43770.2	53397.2	59667	63378.7	64691	46445	47118.5	35	-4069	-3348.25	6278.75	12548.5	16260.2	17572.5	-673.5		573.961	633.887	1150.08	1347.53	837.374	1166.02	1143.83				286.981	316.944	575.041	673.763	418.687	583.01	571.917
35.5	42721.2	43533	53658	59899.3	63645.3	64665	46492.5	47118.5	35.5	-4397.25	-3585.5	6539.5	12780.8	16526.8	17546.5	-626		804.377	772.182	1401.17	1429.37	847.277	1184.4	1350.45				402.188	386.091	700.586	714.683	423.639	592.202	675.227
36	42977.8	43626.2	53474.5	59869.3	63288.7	64536	46392.2	47131.5	36	-4153.75	-3505.25	6343	12737.8	16157.2	17404.5	-739.25		586.406	552.403	1260.96	1464.43	835.426	1275.62	1251.97				293.203	276.202	630.481	732.215	417.713	637.81	625.983
36.5	42658.2	43518.5	53608	59979.3	63920	64634	46311.8	46807.8	36.5	-4149.5	-3289.25	6800.25	13171.6	17112.2	17826.2	-496		698.845	712.395	1360.82	1445.41	851.476	1206.32	1197.49				349.422	356.198	680.408	722.707	425.738	603.162	598.744
37	42542	43691	53662.2	60097.7	63627.3	64722	45863	46837.5	37	-4295.5	-3146.5	6824.75	13260.2	16789.8	17884.5	-974.5		666.501	640.148	1351.9	1546.22	846.017	1144.1	1219.36				333.251	320.074	675.952	773.112	423.008	572.049	609.681
37.5	42928.5	43396	53486.2	60069.7	64010	64890	46249.8	47106.5	37.5	-4178	-3710.5	6379.75	12963.2	16903.5	17783.5	-856.75		754.664	739.134	1282.73	1453.21	873.642	1025.3	1190.4				377.332	369.567	641.364	726.604	436.821	512.652	595.199
38	42609.2	43636	53858	60261.7	64223	63084	46250	46827	38	-4217.75	-3191	7031	13434.7	17396	16257	-577		536.357	939.869	1418.37	1474.65	899.985	#DIV/0!	1266.55				268.178	469.935	709.187	737.325	449.993	#DIV/0!	633.276
38.5	42647.2	43489	53787	60308	64298.7	63352	46119.5	46605.8	38.5	-3958.5	-3116.75	7181.25	13702.2	17692.9	16746.2	-486.25		672.658	755.005	1412.44	1467.48	762.079	#DIV/0!	1334.64				336.329	377.503	706.218	733.741	381.039	#DIV/0!	667.318
39	42443.5	43506.5	54206.5	60336.3	63985.7	63704	46054.2	46778.5	39	-4335	-3272	7428	13557.8	17207.2	16925.5	-724.25		750.745	707.238	1269.3	1416.54	760.635	#DIV/0!	1371.96				375.373	353.619	634.649	708.268	380.318	#DIV/0!	685.982
39.5	42538.5	43239.8	53931.2	60663	64345.3	63309	45920.5	46380.2	39.5	-3841.75	-3140.5	7551	14282.8	17965.1	16928.8	-459.75		699.537	670.503	1302.43	1486.1	902.242	#DIV/0!	1311.34				349.769	335.251	651.216	743.048	451.121	#DIV/0!	655.668
40	42264.5	43300	54102	60884.3	64608	62845	46386.2	46707	40	-4442.5	-3407	7395	14177.3	17901	16138	-320.75		874.983	709.339	1366.39	1474.81	834.479	#DIV/0!	1434.75				437.492	354.67	683.196	737.404	417.24	#DIV/0!	717.376
40.5	42421.2	43304.8	54382.5	60994.7	64675	63562	45973	46510.5	40.5	-4089.25	-3205.75	7872	14484.2	18164.5	17051.5	-537.5		628.191	631.777	1347.41	1395.2	757.552	#DIV/0!	1240.76				314.096	315.888	673.703	697.599	378.776	#DIV/0!	620.382
41	42224.5	43288	54294.8	61047.3	64552.7	63968	46222.2	46630.5	41	-4406	-3342.5	7664.25	14416.8	17922.2	17337.5	-408.25		772.187	585.443	1345.59	1486.43	992.735	#DIV/0!	1373.17				386.094	292.722	672.795	743.216	496.368	#DIV/0!	686.583
41.5	42178	43248	54560.2	60919.3	64886	64122	45916.5	46550.5	41.5	-4372.5	-3302.5	8009.75	14368.8	18335.5	17571.5	-634		922.736	597.658	1416.52	1358.58	691.028	#DIV/0!	1402.43				461.368	298.829	708.262	679.291	345.514	#DIV/0!	701.213
42	42067.8	43174.8	54296.5	61174.3	65110.7	63540	45892.2	46557.8	42	-4490	-3383	7738.75	14616.6	18552.9	16982.2	-665.5		739.51	566.306	1593.43	1461.49	664.323	#DIV/0!	1386.58				369.755	283.153	796.716	730.743	332.162	#DIV/0!	693.291
42.5	41862.8	43019.2	54014.8	61314	65136	63804	45984	46291.8	42.5	-4429	-3272.5	7723	15022.2	18844.2	17512.2	-307.75		736.318	610.253	1607.96	1319.55	557.687	#DIV/0!	1405.19				368.159	305.126	803.981	659.774	278.844	#DIV/0!	702.594
43	42014.2	42962.8	54444.8	61369.3	65299.7	64346	45957.2	46402.8	43	-4388.5	-3440	8042	14966.6	18896.9	17943.2	-445.5		785.919	754.609	1578.2	1451.33	556.711	#DIV/0!	1494.67				392.96	377.304	789.099	725.664	278.356	#DIV/0!	747.337
43.5	42043.8	42773.5	54286.2	61416.3	64988.3	64224	46140.8	46395.5	43.5	-4351.75	-3622	7890.75	15020.8	18592.8	17828.5	-254.75		680.121	689.624	1620	1491.92	762.041	#DIV/0!	1361.06				340.061	344.812	810	745.96	381.02	#DIV/0!	680.531
44	42057	43058.2	54484.2	61487	65434	64880	45902.2	46336	44	-4279	-3277.75	8148.25	15151	19098	18544	-433.75		770.388	535.065	1637.08	1287.23	614.451	#DIV/0!	1486.79				385.194	267.532	818.54	643.616	307.226	#DIV/0!	743.393
44.5	42030.8	43050	54384.5	61885	65109.3	64169	46065.5	46443.2	44.5	-4412.5	-3393.25	7941.25	15441.8	18666.1	17725.8	-377.75		685.898	687.868	1659.36	1577.58	814.5	#DIV/0!	1472.23				342.949	343.934	829.68	788.79	407.25	#DIV/0!	736.114
45	41929.8	42977.5	54543.5	61794.3	64825	64354	45772.5	46433.8	45	-4504	-3456.25	8109.75	15360.6	18391.2	17920.2	-661.25		718.721	684.625	1591.68	1373.12	572.756	#DIV/0!	1627.48				359.361	342.313	795.842	686.558	286.378	#DIV/0!	813.742
45.5	41856.5	43135.5	54132.5	61895.3	65092	65001	45831.5	46148.8	45.5	-4292.25	-3013.25	7983.75	15746.6	18943.2	18852.2	-317.25		683.997	614.468	1631.37	1282.25	666.802	#DIV/0!	1503.51				341.999	307.234	815.683	641.127	333.401	#DIV/0!	751.753
46	42081	42988	54493.5	61893.3	65026.5	64815	45626.5	46164.2	46	-4083.25	-3176.25	8329.25	15729.1	18862.2	18650.8	-537.75		824.598	563.92	1589.13	1252.58	700.389	#DIV/0!	1473.02				412.299	281.96	794.563	626.288	350.195	#DIV/0!	736.51
46.5	42035.2	42862.8	54544.5	61880	64916	64860	45619.2	46278.8	46.5	-4243.5	-3416	8265.75	15601.2	18637.2	18581.2	-659.5		731.707	653.772	1540.91	1325.39	707.107	#DIV/0!	1408.29				365.854	326.886	770.455	662.695	353.553	#DIV/0!	704.145
47	41888.5	42802.8	54487.5	62334.3	65016	64837	45556.8	46273.5	47	-4385	-3470.75	8214	16060.8	18742.5	18563.5	-716.75		751.499	585.233	1513.18	1337.37	512.652	#DIV/0!	1394.41				375.749	292.616	756.592	668.687	256.326	#DIV/0!	697.207
47.5	41654	42673.8	54634.5	62159.3	64843.5	65270	45366	45964.8	47.5	-4310.75	-3291	8669.75	16194.6	18878.8	19305.2	-598.75		665.325	779.861	1562.01	1330.15	331.28	#DIV/0!	1243.76				332.662	389.931	781.006	665.075	165.64	#DIV/0!	621.882
48	41801.8	42672.5	54760.2	62205.3	64858	65443	45311.2	45806	48	-4004.25	-3133.5	8954.25	16399.3	19052	19637	-494.75		597.545	731.838	1434.97	1339.1	251.73	#DIV/0!	1460.08				298.772	365.919	717.487	669.551	125.865	#DIV/0!	730.04
48.5	41868.2	42798.5	54701.5	62082.3	65298	65484	45292.5	45635.5	48.5	-3767.25	-2837	9066	16446.8	19662.5	19848.5	-343		568.766	651.867	1465.99	1332.37	284.257	#DIV/0!	1327.38				284.383	325.934	732.993	666.185	142.128	#DIV/0!	663.689
49	41604.5	42817.2	54605	62222.7	64901	65408	45316	46124.8	49	-4520.25	-3307.5	8480.25	16097.9	18776.2	19283.2	-808.75		704.054	639.973	1618.05	1506.94	514.067	#DIV/0!	1380.15				352.027	319.987	809.027	753.468	257.033	#DIV/0!	690.077
49.5	41794.8	42723.5	54922.8	62401	65259.5	65945	45178.5	45989	49.5	-4194.25	-3265.5	8933.75	16412	19270.5	19956	-810.5		664.501	598.703	1495.02	1437.72	260.569	#DIV/0!	1105.73				332.251	299.352	747.51	718.861	130.284	#DIV/0!	552.863
50	41478	42554.2	55144.5	62772	65163.5	65945	45354.5	46056.2	50	-4578.25	-3502	9088.25	16715.8	19107.2	19888.8	-701.75		710.739	628.542	1403.66	1540.83	328.451	#DIV/0!	1337.75				355.369	314.271	701.831	770.417	164.226	#DIV/0!	668.874
50.5	41439.8	42716	55197.8	62981.7	65217.5	66097	45001.5	46101.2	50.5	-4661.5	-3385.25	9096.5	16880.4	19116.2	19995.8	-1099.75		727.17	630.311	1498.78	1402.82	320.673	#DIV/0!	1308.4				363.585	315.155	749.389	701.409	160.336	#DIV/0!	654.2
51	41517.5	42535.8	55331.8	61657	65209.5	65915	45036.8	45799	51	-4281.5	-3263.25	9532.75	15858	19410.5	20116	-762.25		698.381	775.83	1515.59	1165.31	326.33	#DIV/0!	1266.03				349.191	387.915	757.794	582.656	163.165	#DIV/0!	633.015
51.5	41533.8	42388	54821.2	61408	65586	65978	45128	46076	51.5	-4542.25	-3688	8745.25	15332	19510	19902	-948		569.699	607.001	1693.93	1184.4	465.983	#DIV/0!	1371.39				284.849	303.5	846.965	592.202	232.992	#DIV/0!	685.697
52	41316.2	42337.8	55081	61825.5	65716	65592	44975.8	45989	52	-4672.75	-3651.25	9092	15836.5	19727	19603	-1013.25		665.782	710.271	1454.03	1110.51	374.059	#DIV/0!	1326.79				332.891	355.136	727.017	555.256	187.03	#DIV/0!	663.393
52.5	41298.8	42533.8	55250.2	61529.5	65575	65592	45350	46050.5	52.5	-4751.75	-3516.75	9199.75	15479	19524.5	19541.5	-700.5		690.97	892.572	1612.74	1029.19	275.772	#DIV/0!	1415.35				345.485	446.286	806.368	514.597	137.886	#DIV/0!	707.675
53	41264	42269.5	55407.8	61620	65476	65592	45386.2	45889.5	53	-4625.5	-3620	9518.25	15730.5	19586.5	19702.5	-503.25		683.676	799.68	1590.49	961.665	345.775	#DIV/0!	1247.12				341.838	399.84	795.243	480.833	172.888	#DIV/0!	623.558
53.5	41186.5	42022.8	55144	61898	65707	65592	45139.2	45809.8	53.5	-4623.25	-3787	9334.25	16088.2	19897.2	19782.2	-670.5		731.854	732.69	1645.08	968.029	500.632	#DIV/0!	1329.52				365.927	366.345	822.54	484.015	250.316	#DIV/0!	664.758
54	41287.5	42021.8	55328	61740.5	65287	66144	45213	45727	54	-4439.5	-3705.25	9601	16013.5	19560	20417	-514		669.485	836.212	1694.08	1092.83	0	#DIV/0!	1510.27				334.743	418.106	847.042	546.417	0	#DIV/0!	755.137
54.5	41068.2	42069	55362.2	61872.5	65266	65750	44858.8	45463.5	54.5	-4395.25	-3394.5	9898.75	16409	19802.5	20286.5	-604.75		680.008	716.518	1420.75	1145.16	0	#DIV/0!	1452.34				340.004	358.259	710.377	572.58	0	#DIV/0!	726.172
55	41271.8	41823	55260.8	61928	65228	65750	45120	45627.5	55	-4355.75	-3804.5	9633.25	16300.5	19600.5	20122.5	-507.5		667.648	745.478	1440.22	1535.13	0	#DIV/0!	1354.29				333.824	372.739	720.11	767.564	0	#DIV/0!	677.147
55.5	40792.2	41654	55749	61961.5	64445	65849	44889.5	45499	55.5	-4706.75	-3845	10250	16462.5	18946	20350	-609.5		798.27	797.816	1466.49	1499.42	0	#DIV/0!	1492.52				399.135	398.908	733.245	749.71	0	#DIV/0!	746.26
56	41054.5	41361.8	55470.8	62079	64445	65849	44451.5	45059.2	56	-4004.75	-3697.5	10411.5	17019.8	19385.8	20789.8	-607.75		741.269	756.371	1574.49	1259.36	0	#DIV/0!	1582.18				370.634	378.185	787.244	629.679	0	#DIV/0!	791.092
56.5	40925.8	41555	55603.2	62302.5	64818	65748	44834	45066.2	56.5	-4140.5	-3511.25	10537	17236.2	19751.8	20681.8	-232.25		792.434	774.042	1557.98	1166.37	0	#DIV/0!	1500.89				396.217	387.021	778.992	583.186	0	#DIV/0!	750.447
57	40748.5	41508.2	55294.2	62216.5	65539	65889	44455.2	45175.8	57	-4427.25	-3667.5	10118.5	17040.8	20363.2	20713.2	-720.5		815.898	744.158	1705.71	1205.97	0	#DIV/0!	1501.48				407.949	372.079	852.857	602.985	0	#DIV/0!	750.739
57.5	40890.8	41362.2	55534	62233.5	65365	65968	44423.2	45199.2	57.5	-4308.5	-3837	10334.8	17034.2	20165.8	20768.8	-776		774.184	810.712	1645.75	1243.45	0	#DIV/0!	1505.83				387.092	405.356	822.877	621.724	0	#DIV/0!	752.917
58	40889.5	41463	55337	62175.5	65359	65968	44476	44999	58	-4109.5	-3536	10338	17176.5	20360	20969	-523		765.738	890.083	1719.97	1107.68	0	#DIV/0!	1558.18				382.869	445.042	859.985	553.841	0	#DIV/0!	779.089
58.5	41049	41255.2	55190.5	62347.5	65261	66412	44457.2	45006.8	58.5	-3957.75	-3751.5	10183.8	17340.8	20254.2	21405.2	-549.5		700.011	667.876	1550.14	1190.41	0	#DIV/0!	1542.4				350.005	333.938	775.069	595.207	0	#DIV/0!	771.202
59	40741.5	41273.8	55483.2	62242.5	65538	66744	44173.8	44986.2	59	-4244.75	-3712.5	10497	17256.2	20551.8	21757.8	-812.5		730.816	641.745	1680.16	1278.8	0	#DIV/0!	1487.03				365.408	320.872	840.079	639.401	0	#DIV/0!	743.516
59.5	40887.2	41429.8	55728.2	62126	65334	66744	44403.5	44927.2	59.5	-4040	-3497.5	10801	17198.8	20406.8	21816.8	-523.75		686.575	790.008	1576.21	1285.52	0	#DIV/0!	1558.75				343.287	395.004	788.105	642.76	0	#DIV/0!	779.377
60	40856.5	41268.8	55486.8	62366.5	65486	66744	44327.5	44926	60	-4069.5	-3657.25	10560.8	17440.5	20560	21818	-598.5		662.532	766.817	1537.53	1204.56	0	#DIV/0!	1470.97				331.266	383.408	768.767	602.278	0	#DIV/0!	735.486
60.5	40863.8	41342.5	55602.5	62512	65432	66491	44201.5	44934.8	60.5	-4071	-3592.25	10667.8	17577.2	20497.2	21556.2	-733.25		743.819	671.206	1517.55	1069.85	0	#DIV/0!	1468.51				371.909	335.603	758.773	534.926	0	#DIV/0!	734.257
61	40876.5	41013.5	55740.5	62558.5	65642	66491	44268	45084.8	61	-4208.25	-4071.25	10655.8	17473.8	20557.2	21406.2	-816.75		818.358	747.427	1418.35	1171.32	0	#DIV/0!	1421.98				409.179	373.713	709.176	585.661	0	#DIV/0!	710.991
61.5	40644	40986.8	55842	62859	65681	66491	44227	44772	61.5	-4128	-3785.25	11070	18087	20909	21719	-545		796.598	736.425	1497.58	973.686	0	#DIV/0!	1341.5				398.299	368.212	748.792	486.843	0	#DIV/0!	670.751
62	40516.8	41076	55931.5	62555.5	66107.5	66491	44061.2	45015.2	62	-4498.5	-3939.25	10916.2	17540.2	21092.2	21475.8	-954		793.137	731.926	1558.33	1101.32	0	#DIV/0!	1226.85				396.569	365.963	779.164	550.659	0	#DIV/0!	613.425
62.5	40291.8	41155.2	55876.8	62533.5	66107	66930	43731.2	44750.5	62.5	-4458.75	-3595.25	11126.2	17783	21356.5	22179.5	-1019.25		800.623	777.493	1521.92	1294.36	0	#DIV/0!	1513.88				400.312	388.747	760.961	647.179	0	#DIV/0!	756.94
63	40300.5	41233.5	55802.8	62914.5	65805	66764	43939.5	44588	63	-4287.5	-3354.5	11214.8	18326.5	21217	22176	-648.5		780.017	696.255	1621.78	1312.74	0	#DIV/0!	1331.43				390.008	348.127	810.891	656.372	0	#DIV/0!	665.713
63.5	40271.5	41062.8	55746.8	62225	65413	66766	44057.8	44607.5	63.5	-4336	-3544.75	11139.2	17617.5	20805.5	22158.5	-549.75		703.785	590.943	1649.14	1159.66	0	#DIV/0!	1307.72				351.892	295.472	824.569	579.828	0	#DIV/0!	653.862
64	40289.2	41300.2	56012.2	62617	65368	66766	43779.8	44537.2	64	-4248	-3237	11475	18079.8	20830.8	22228.8	-757.5		762.188	658.578	1542.5	1178.04	0	#DIV/0!	1453.14				381.094	329.289	771.248	589.02	0	#DIV/0!	726.571
64.5	40025.2	40776.5	55934	62545.5	65572	66519	43743.5	44449.2	64.5	-4424	-3672.75	11484.8	18096.2	21122.8	22069.8	-705.75		807.248	709.396	1562.08	1355.17	0	#DIV/0!	1358.5				403.624	354.698	781.041	677.585	0	#DIV/0!	679.249
65	39961	40735.5	55820.5	62506.5	66272	66172	43838.5	44578.5	65	-4617.5	-3843	11242	17928	21693.5	21593.5	-740		850.264	610.044	1638.33	1067.38	0	#DIV/0!	1486.74				425.132	305.022	819.166	533.689	0	#DIV/0!	743.372
65.5	40110.2	40574	55842.5	62718	66027	66172	43265.8	44456.8	65.5	-4346.5	-3882.75	11385.8	18261.2	21570.2	21715.2	-1191		776.725	624.973	1726.77	1262.89	0	#DIV/0!	1462.76				388.363	312.487	863.386	631.446	0	#DIV/0!	731.378
66	39835	40347.2	55976.2	62267	66096	66172	43393	44646.2	66	-4811.25	-4299	11330	17620.8	21449.8	21525.8	-1253.25		819.497	604.953	1630.4	1209.15	0	#DIV/0!	1438.26				409.749	302.476	815.2	604.576	0	#DIV/0!	719.128
66.5	39985.5	40263.2	55915.2	62734	65853	66172	43437.8	44679	66.5	-4693.5	-4415.75	11236.2	18055	21174	21493	-1241.25		803.566	528.952	1459.22	1063.49	0	#DIV/0!	1333.34				401.783	264.476	729.609	531.744	0	#DIV/0!	666.67
67	39833	40515	55772	62582	65543	66172	43468.5	44129.5	67	-4296.5	-3614.5	11642.5	18452.5	21413.5	22042.5	-661		646.262	628.046	1515.87	1332.9	0	#DIV/0!	1332.59				323.131	314.023	757.934	666.448	0	#DIV/0!	666.296
67.5	39869.8	40250	55682.8	62731	65543	66690	43223.2	44136.5	67.5	-4266.75	-3886.5	11546.2	18594.5	21406.5	22553.5	-913.25		822.006	629.356	1490.59	1335.72	0	#DIV/0!	1350.73				411.003	314.678	745.297	667.862	0	#DIV/0!	675.367
68	39714.2	40170.5	55699.8	63023.5	65936		43240.2	43920.2	68	-4206	-3749.75	11779.5	19103.2	22015.8		-680		808.201	636.56	1499.3	1217.99	0	0	1359.32				404.1	318.28	749.651	608.996	0	0	679.661
68.5	39545.8	40353	55728.5	62659.5	65936		43011	43974.2	68.5	-4428.5	-3621.25	11754.2	18685.2	21961.8		-963.25		780.288	651.423	1446	1253.35	0	0	1300.05				390.144	325.712	722.999	626.673	0	0	650.024
69	39386.8	40317.5	55877	62656	65522		43517.5	44063.2	69	-4676.5	-3745.75	11813.8	18592.8	21458.8		-545.75		798.098	651.092	1325.15	1187.94	0	0	1357.49				399.049	325.546	662.575	593.97	0	0	678.746
69.5	39436.8	40064	55539.5	63258	65810		43252.2	43999.5	69.5	-4562.75	-3935.5	11540	19258.5	21810.5		-747.25		783.713	578.239	1489.19	1574.73	0	0	1361.79				391.856	289.119	744.593	787.363	0	0	680.893
70	39288.5	39953.8	55745.5	62585	66501		43155.2	43911.8	70	-4623.25	-3958	11833.8	18673.2	22589.2		-756.5		833.539	726.908	1488.28	1244.51	0	0	1264.7				416.769	363.454	744.142	622.254	0	0	632.351
70.5	39149.8	39667.8	55636	63056.5	66501		43027	43821.5	70.5	-4671.75	-4153.75	11814.5	19235	22679.5		-794.5		709.767	745.816	1657.84	1452.75	0	0	1437.03				354.884	372.908	828.922	726.375	0	0	718.514
71	39066.8	39722.2	55716	62828.5	65928		43192.5	43551.5	71	-4484.75	-3829.25	12164.5	19277	22376.5		-359		864.571	693.748	1521.12	1452.04	0	0	1266.14				432.285	346.874	760.561	726.022	0	0	633.07
71.5	39133.2	39945	55566.5	62624	65928		43027.5	43448.2	71.5	-4315	-3503.25	12118.2	19175.8	22479.8		-420.75		730.949	707.77	1580.08	1289.76	0	0	1431.51				365.474	353.885	790.039	644.881	0	0	715.756
72	38950.5	39473.2	55452.8	62728.5	65938		42928.2	43388	72	-4437.5	-3914.75	12064.8	19340.5	22550		-459.75		819.853	695.669	1538.64	1367.19	0	0	1450.63				409.926	347.835	769.32	683.595	0	0	725.316
72.5	39025.8	39712.5	55086.8	62720.5	66346		42947.5	43457.2	72.5	-4431.5	-3744.75	11629.5	19263.2	22888.8		-509.75		784.483	684.163	1421.23	1525.58	0	0	1459.78				392.242	342.081	710.614	762.791	0	0	729.891
73	38992.5	40016.8	55464.2	62869	65617		42768.2	43583.8	73	-4591.25	-3567	11880.5	19285.2	22033.2		-815.5		751.483	740.489	1523.64	1283.4	0	0	1498.43				375.742	370.244	761.82	641.699	0	0	749.214
73.5	38770.2	39505.5	55724.5	62509	66205.5		42608.2	43320.2	73.5	-4550	-3814.75	12404.2	19188.8	22885.2		-712		851.725	685.661	1530.62	1516.74	0	0	1484.35				425.863	342.831	765.311	758.372	0	0	742.176
74	38634	39747.2	55658.5	62610.5	65726		42632.8	43453.5	74	-4819.5	-3706.25	12205	19157	22272.5		-820.75		647.715	756.718	1565.01	1597	0	0	1551.3				323.857	378.359	782.505	798.5	0	0	775.652
74.5	38804.2	39336.2	55605.2	62651	65473		42437.8	43236.5	74.5	-4432.25	-3900.25	12368.8	19414.5	22236.5		-798.75		694.061	735.382	1518.66	1436.13	0	0	1337.37				347.031	367.691	759.33	718.067	0	0	668.684
75	38457	39178.8	55481.2	62851.5	66067		42634.8	42995	75	-4538	-3816.25	12486.2	19856.5	23072		-360.25		588.941	709.81	1530.4	1349.51	0	0	1359.22				294.47	354.905	765.2	674.757	0	0	679.608
75.5	38521	38953.5	55378.8	62808	66067		42327.5	43222.5	75.5	-4701.5	-4269	12156.2	19585.5	22844.5		-895		584.222	653.957	1620.14	1481.39	0	0	1349.62				292.111	326.979	810.07	740.694	0	0	674.811
76	38306	39116.5	55438.8	62566	65856		42228.2	43114.2	76	-4808.25	-3997.75	12324.5	19451.8	22741.8		-886		701.423	584.781	1684.17	1368.96	0	0	1307.43				350.712	292.39	842.085	684.479	0	0	653.713
76.5	38373.2	39010.8	55473.2	62482	65483		42031	43116.2	76.5	-4743	-4105.5	12357	19365.8	22366.8		-1085.25		565.575	638.336	1502.26	1344.92	0	0	1342.42				282.787	319.168	751.128	672.459	0	0	671.209
77	38386.2	39234.8	55324.5	62774	66311		42004.8	43065.2	77	-4679	-3830.5	12259.2	19708.8	23245.8		-1060.5		616.506	627.815	1341.88	1265.01	0	0	1278.13				308.253	313.908	670.94	632.507	0	0	639.065
77.5	38617.8	38939.8	55249.2	62598.5	66311		41810.8	42814.2	77.5	-4196.5	-3874.5	12435	19784.2	23496.8		-1003.5		813.307	546.943	1386.04	1179.1	0	0	1243.38				406.653	273.471	693.021	589.55	0	0	621.691
78	38357.8	38955	55352	62785	66311		41898.5	42948.8	78	-4591	-3993.75	12403.2	19836.2	23362.2		-1050.25		626.476	673.619	1320.61	1050.05	0	0	1354.19				313.238	336.81	660.306	525.027	0	0	677.097
78.5	38196	39093.8	55623.8	62278	66311		41874.5	42987.2	78.5	-4791.25	-3893.5	12636.5	19290.8	23323.8		-1112.75		650.335	748.768	1355.24	1084.7	0	0	1321.62				325.167	374.384	677.621	542.351	0	0	660.809
79	38262.5	39010.5	55338.2	62962	65830		41898	42714.8	79	-4452.25	-3704.25	12623.5	20247.2	23115.2		-816.75		751.621	602.708	1506	972.979	0	0	1281.35				375.81	301.354	753.002	486.489	0	0	640.673
79.5	38351.2	39163.8	55475.2	62461	66222		41919.2	42843.8	79.5	-4492.5	-3680	12631.5	19617.2	23378.2		-924.5		709.006	604.129	1606.66	1346.33	0	0	1374.32				354.503	302.064	803.33	673.166	0	0	687.162
80	38115.5	38982	55139.5	62518	65850		41883.5	42705.5	80	-4590	-3723.5	12434	19812.5	23144.5		-822		656.89	592.843	1518.37	1548.56	0	0	1509.68				328.445	296.422	759.184	774.282	0	0	754.841
80.5	37946.5	39054	55389	62389	65664		41927.5	42697.8	80.5	-4751.25	-3643.75	12691.2	19691.2	22966.2		-770.25		781.572	735.257	1459.62	962.372	0	0	1363.65				390.786	367.628	729.809	481.186	0	0	681.824
81	37949	38886.8	55338.8	62482	66115		41627	42575.2	81	-4626.25	-3688.5	12763.5	19906.8	23539.8		-948.25		616.625	677.967	1356.82	1325.12	0	0	1235.13				308.312	338.984	678.408	662.559	0	0	617.564
81.5	37851	38828.5	55549.8	62583.5	65709		41781.8	42636	81.5	-4785	-3807.5	12913.8	19947.5	23073		-854.25		727.86	732.243	1391.62	1616.8	0	0	1335.49				363.93	366.122	695.809	808.4	0	0	667.746
82	37835.5	38492	55811	62343.5	66280		41848.5	42322.2	82	-4486.75	-3830.25	13488.8	20021.2	23957.8		-473.75		729.214	667.784	1502.07	1205.97	0	0	1355.76				364.607	333.892	751.036	602.985	0	0	677.878
82.5	37824.5	38560.2	55775.8	62633.5	66280		41629.5	42185.8	82.5	-4361.25	-3625.5	13590	20447.8	24094.2		-556.25		818.326	739.839	1494.86	1039.09	0	0	1284.09				409.163	369.919	747.428	519.547	0	0	642.047
83	37730.2	38395.8	55307	62576.5	66320		41638.2	42375	83	-4644.75	-3979.25	12932	20201.5	23945		-736.75		687.088	694.525	1365.88	1025.66	0	0	1334.68				343.544	347.263	682.942	512.829	0	0	667.342
83.5	37428.5	38342	55682.5	62350.5	65951		41619	42402	83.5	-4973.5	-4060	13280.5	19948.5	23549		-783		594.919	617.185	1515.43	1193.24	0	0	1244.9				297.459	308.592	757.714	596.621	0	0	622.45
84	37281.2	38214.2	55691	62904.5	65959		41728.5	42264.5	84	-4983.25	-4050.25	13426.5	20640	23694.5		-536		514.038	662.329	1476.5	1461.24	0	0	1235.05				257.019	331.165	738.25	730.618	0	0	617.525
84.5	37247.5	38241	55707.2	62441	65959		41377.2	41974.2	84.5	-4726.75	-3733.25	13733	20466.8	23984.8		-597		606.083	654.563	1547.28	1465.13	0	0	1150.54				303.042	327.282	773.639	732.563	0	0	575.272
85	37527.8	37947	55565.8	62419	65731		41253.5	42045.2	85	-4517.5	-4098.25	13520.5	20373.8	23685.8		-791.75		581.724	738.455	1539.01	1298.25	0	0	1363.35				290.862	369.228	769.507	649.124	0	0	681.674
85.5	37189	38114.5	55622.2	62825.5	65731		41440.5	42331.2	85.5	-5142.25	-4216.75	13291	20494.2	23399.8		-890.75		700.33	692.732	1435.63	1015.05	0	0	1267.59				350.165	346.366	717.817	507.526	0	0	633.793
86	37094	38458.2	55669.2	62711.5	65731		41287.2	42061.2	86	-4967.25	-3603	13608	20650.2	23669.8		-774		739.422	748.47	1508.33	1160.72	0	0	1202.56				369.711	374.235	754.165	580.358	0	0	601.28
86.5	36974.2	38287.2	55759.5	62677	66000		41461	42190	86.5	-5215.75	-3902.75	13569.5	20487	23810		-729		663.199	689.445	1624.81	1380.27	0	0	1384.16				331.6	344.722	812.406	690.136	0	0	692.079
87	37090.2	37891.2	55743	62811.5	66236		41388.5	42061.8	87	-4971.5	-4170.5	13681.2	20749.8	24174.2		-673.25		721.291	775.658	1639.06	1475.38	0	0	1280.06				360.646	387.829	819.529	737.689	0	0	640.031
87.5	36919.5	37749.8	55443.8	62703.5	66231		41004	41760.2	87.5	-4840.75	-4010.5	13683.5	20943.2	24470.8		-756.25		765.934	682.727	1735.76	1254.05	0	0	1344.81				382.967	341.363	867.878	627.027	0	0	672.403
88	36792.2	37786.8	55553.8	62701.5	65745		41104.5	41723.5	88	-4931.25	-3936.75	13830.2	20978	24021.5		-619		649.165	684.521	1578.37	1110.51	0	0	1417.64				324.583	342.261	789.184	555.256	0	0	708.821
88.5	36682.5	37683.2	55645.2	62656.5	66246		41056.5	41950.5	88.5	-5268	-4267.25	13694.8	20706	24295.5		-894		647.529	725.272	1624.55	1170.62	0	0	1456.59				323.764	362.636	812.275	585.308	0	0	728.293
89	36550	37593.5	55711.5	62729	66398		41078.8	41951.2	89	-5401.25	-4357.75	13760.2	20777.8	24446.8		-872.5		592.377	656.732	1501.73	1397.95	0	0	1389.36				296.188	328.366	750.865	698.975	0	0	694.682
89.5	36730.8	37472	55491	63024.5	66398		40823	42081	89.5	-5350.25	-4609	13410	20943.5	24317		-1258		615.168	663.52	1421.71	1358	0	0	1460.61				307.584	331.76	710.856	678.999	0	0	730.307
90	36655.2	37491.5	55471.8	62955	66271		40894	41656.8	90	-5001.5	-4165.25	13815	21298.2	24614.2		-762.75		570.473	667.609	1406.34	1406.44	0	0	1289.25				285.236	333.804	703.168	703.218	0	0	644.625

## Sheet: Raw Data T4
Method name: Method_EnzChek Lysozyme Assay (Modified)
Application: SparkControl				V1.2.25
Device: Spark 10M				Serial number: 1612002472
Firmware:				ABS:V4.2.10|ABS_MEX:V5.0.4|MTP:V11.0.2|FLUOR:V5.0.8|FLUOR_FP:V5.0.2|FLUOR_MEM:V5.0.4|FLUOR_MEX:V5.0.4
Date:				2020-02-19
Time:				12:21 PM
System				UMNSPARK10PC
User				NT AUTHORITY\NETWORK SERVICE
Plate				[GRE96fb_chimney] - Greiner 96 Flat Black [GRE96fb_chimney]
Lid lifter				No lid
Humidity Cassette				No humidity cassette
List of actions in this measurement script:
Plate
	Temperature
	Kinetic
		Fluorescence Top Reading				Label 1
Name				GRE96fb_chimney
Plate layout
Plate area				A1-D8
Start Time				2020-02-19 10:50:53
Temperature control				On
Target temperature				35	°C
Mode	Kinetic
Kinetic cycles				180
Interval time				00:00:30	hh:mm:ss
Mode	Fluorescence Top Reading
Excitation				Monochromator
Excitation wavelength				470	nm
Excitation bandwidth				20	nm
Emission				Monochromator
Emission wavelength				530	nm
Emission bandwidth				20	nm
Gain				131	Optimal (100%)
Mirror				AUTOMATIC
Number of flashes				30
Integration time				40	µs
Lag time				0	µs
Settle time				0	ms
Z-Position				20000	µm
Z-Position mode				Manual
Part of Plate				A1-D8
Start Time				2020-02-19 10:51:05
			1st Trial												2nd Trial												3rd Trial												4th Trial
Label 1			4:1 Spackle	2:1 Spackle	1:1 Spackle	.5:1 Spackle	.25:1 Spackle	0:1 Spackle	Spackle Only	Buffer Only					4:1 Spackle	2:1 Spackle	1:1 Spackle	.5:1 Spackle	.25:1 Spackle	0:1 Spackle	Spackle Only	Buffer Only					4:1 Spackle	2:1 Spackle	1:1 Spackle	.5:1 Spackle	.25:1 Spackle	0:1 Spackle	Spackle Only	Buffer Only					4:1 Spackle	2:1 Spackle	1:1 Spackle	.5:1 Spackle	.25:1 Spackle	0:1 Spackle	Spackle Only	Buffer Only
Cycle Nr.	Time [s]	Temp. [°C]	A1	A2	A3	A4	A5	A6	A7	A8	A9	A10	A11	A12	B1	B2	B3	B4	B5	B6	B7	B8	B9	B10	B11	B12	C1	C2	C3	C4	C5	C6	C7	C8	C9	C10	C11	C12	D1	D2	D3	D4	D5	D6	D7	D8
1	0	22.3	44381	46370	46628	47058	48232	47588	45040	45987					43049	43960	46999	48923	46654	47881	43483	45014					42158	42997	43903	44643	44271	47088	45321	45477					43837	44273	46396	45406	45880	47005	45301	47845
2	29.718	22.5	45319	47107	47468	48427	48089	48603	44908	46384					44455	44725	47660	48183	47086	48804	43529	45761					42546	43827	44519	44949	44050	46396	45575	45324					44538	45048	46403	45483	46632	46933	45444	48115
3	59.72	22.8	45690	47413	48268	48503	48962	49017	44749	46598					44817	45370	48371	48932	47727	48793	43955	45744					42899	43468	45757	45005	44350	46503	45977	45035					44877	45430	47509	46663	46842	47918	44866	48307
4	89.715	23.2	46534	47707	48419	48950	49505	50196	44947	47325					45490	46581	49292	50035	47341	49506	44474	46453					43562	44459	44947	45763	45676	47462	46739	45798					45991	46309	49126	47074	46910	48213	46443	48000
5	119.713	23.6	47094	48894	49559	50287	50339	49906	45781	48582					45732	47008	49102	50380	48609	50071	45402	46337					44313	45388	45697	47226	47051	48765	47972	46389					45924	46490	49364	48562	47362	48714	46641	48400
6	149.722	24.1	47900	49532	49952	50797	51243	51024	46340	49581					46716	48445	50244	51143	49465	51075	45275	46811					45046	46494	46749	47486	47626	48940	48592	47308					46588	47577	49762	48527	48016	49346	46650	49434
7	179.716	24.5	48259	49929	50882	51123	51571	52027	46501	49359					47456	49299	52106	52625	50447	51080	45794	48124					45244	46934	46833	47412	47900	49664	48651	47330					46767	47947	49832	49896	49337	49951	47307	49469
8	209.721	25	49402	50422	51289	52013	52232	52400	46418	50006					47850	49395	51630	53211	50212	52475	46637	48255					45700	47596	48143	49122	49137	50178	49109	48500					47564	48895	51075	50264	49799	50492	47863	49826
9	239.717	25.4	49821	51566	51816	53083	52622	53122	47957	50733					48544	50362	52522	53728	51664	52785	46824	48856					45948	48398	48707	49485	50065	51089	50012	49113					48632	49250	52152	50687	49447	50460	48716	50544
10	269.716	25.8	50107	51425	52607	53401	53441	53645	47923	50853					48546	50455	52662	54424	52056	53229	47058	49336					46763	49351	49299	50841	50488	51792	50544	49814					48903	48902	52840	51289	50817	51120	48676	50583
11	299.724	26.3	50660	52044	52617	54009	54125	54332	48438	51802					48793	51460	53670	54792	53055	54437	47538	50263					47016	48940	49859	51546	51363	52341	51193	49051					49119	49593	52473	52059	51611	51301	48936	51557
12	329.717	26.7	50835	52400	53270	54646	54131	54338	48951	52023					49411	51942	54583	55661	53503	54825	48349	50883					47612	49046	50357	52839	51907	52767	51896	49753					49461	50244	52536	53303	51926	52623	49813	51418
13	359.715	27.1	50984	51918	53190	54645	54893	55446	49662	51624					49797	52716	54215	55877	54465	55328	48100	51229					47811	49865	50704	53184	52031	53273	52664	50613					49884	50746	53091	53531	52096	52975	50288	51429
14	389.719	27.5	51474	52547	54009	54878	55863	55494	50008	51836					49677	52496	54749	56309	54990	55462	48509	51749					47971	50162	50726	53702	52345	53024	52879	50667					49827	50815	53097	53911	52809	52777	51169	51593
15	419.713	27.8	51407	53361	54046	55591	55864	55692	50717	52539					49894	53230	55299	56860	55098	56732	49472	52156					48531	50287	51159	53376	52845	54696	53691	50739					50336	51565	53918	54092	53397	53517	51630	51794
16	449.719	28.1	51864	53134	54626	56201	56710	55675	50428	51963					50544	53060	55435	57212	55850	57578	49785	52895					48439	50715	52159	53998	52435	54506	53528	50909					50796	51786	54636	55311	54057	54021	52593	52239
17	479.711	28.5	52132	53336	55120	56438	56791	56526	50482	52764					50319	53895	56126	57564	56786	57773	49630	53055					48887	51071	51760	54732	53368	54596	53881	50923					51636	52118	54888	55118	53880	54461	53518	52598
18	509.708	28.8	52016	54171	55248	56419	57281	56914	51227	52546					50533	53724	56343	57749	56885	57650	49890	53038					48903	51719	52527	54777	53982	55794	53246	51394					51187	51935	55297	55663	54228	54894	52900	53634
19	539.715	29.2	52969	54460	55988	56653	57084	56745	50737	52701					50549	53598	55932	57428	57259	57709	50544	53202					49245	51960	52818	55536	54460	55323	54035	52053					51852	52721	55608	56281	55610	54835	53656	53340
20	569.711	29.4	52748	54949	55358	56986	57558	57370	51222	53458					50800	54074	56545	58513	58053	58452	50863	53434					49275	51770	53019	55716	54293	56045	54221	51574					51608	52161	55311	56060	55499	54834	53734	53439
21	599.712	29.8	52721	54192	56564	57574	58099	57650	50908	53361					50859	54022	56355	58368	58611	59298	50756	54328					49574	52898	53509	56095	54480	55956	54402	52283					52052	53089	55909	55638	55286	55489	53687	53212
22	629.718	30	53220	54018	56019	57702	58450	57538	51619	53288					50418	54370	56554	58683	58117	58864	51401	53869					49775	52811	54268	56259	54841	56152	54448	52284					52172	53620	56214	56753	55980	55692	54669	54127
23	659.715	30.3	53249	54929	56627	58569	58225	57881	52267	52823					50883	54461	57135	58953	58762	58907	51846	54118					50250	52459	54808	56980	55007	56271	55006	52516					52266	53870	56135	56834	56001	55938	54484	54323
24	689.713	30.6	53498	55094	56890	57998	58383	57861	51992	53038					51427	54601	57332	59304	58457	59278	51309	54193					50183	53092	55232	56959	55036	56620	55109	52653					52335	53859	56442	57197	56237	56160	54706	54515
25	719.715	30.9	53206	55382	57085	57904	58578	58167	52287	52930					51504	54807	57908	59489	58855	59751	52289	54835					50037	53512	54602	57438	54727	56808	55245	52468					52929	53404	56908	57014	56389	56364	54855	55022
26	749.712	31.1	53692	55611	57348	58665	58991	57949	52028	53098					50811	55942	58201	59368	59172	59836	52720	54496					50673	53203	55050	58082	54557	57281	55302	52290					52723	53817	56426	57542	56666	56365	55234	54905
27	779.715	31.5	54179	55445	57351	58888	58752	58222	52412	53236					51373	55080	58425	59493	59254	59439	51715	54934					50658	53306	54890	57769	55183	57590	55173	53024					53173	54394	57272	57902	56544	57168	55104	54806
28	809.711	31.6	53991	55229	57532	58767	58838	58772	52581	53163					51776	55521	58878	59734	59280	59772	51996	54977					50537	53647	55461	57124	55471	58206	55176	52899					53214	54105	57628	58295	56346	56964	55386	54811
29	839.716	32	54377	55705	57975	58999	59525	58461	52684	53687					50996	55815	58999	59347	59481	60213	51856	54690					50359	53818	54965	58127	55928	58378	55981	52878					52981	55451	57445	58033	57346	57388	55653	55629
30	869.718	32.1	53772	56244	57889	58930	59153	58552	53123	53279					52402	55963	59224	59835	60507	59925	52234	55223					50757	54215	55554	57952	55565	58966	55707	53174					53700	55144	58075	58006	57251	57410	55624	55585
31	899.717	32.4	53784	56229	57751	59601	59581	58398	53163	52735					52196	56619	59557	59640	60374	60399	52441	55191					50299	53906	55624	58169	55846	58462	55847	52886					53675	55141	58176	57938	57648	57624	56047	55702
32	929.719	32.6	53899	56198	57808	59315	58893	58007	53003	53125					53034	56668	59638	60242	60864	60648	52402	55552					51096	54508	56149	57968	55871	59216	55941	52872					53705	55722	57796	58896	57461	57807	56047	56224
33	959.714	32.8	54185	56151	57890	59443	59298	58884	53430	53089					52288	56248	59980	60529	60255	60925	52554	55595					51056	54678	55638	58150	55442	58989	56008	52980					53816	55455	58327	58111	57843	57822	55857	56224
34	989.716	33	53733	56157	58116	59668	59953	59281	53773	53177					53086	56282	60073	60564	61481	61219	52995	55462					51396	54388	56293	58361	56381	59192	56122	53186					54119	55836	58836	58067	57790	57668	56640	55269
35	1019.72	33.2	54196	56570	58583	59742	59592	59136	53607	53029					52517	56639	60012	59503	60883	61753	53447	55610					51063	54681	56920	58398	56249	59512	56309	53145					54378	55756	59259	58716	57947	57439	56640	55972
36	1049.71	33.4	53729	56475	58328	59731	60068	58773	53299	53211					52715	56565	60281	60578	60552	61136	52991	56009					51139	54905	56152	58881	56204	59113	55704	52659					54091	56158	58468	58412	57853	57550	55989	55852
37	1079.72	33.7	53289	56820	59053	59859	59905	58674	53985	52913					52805	56314	59958	61522	61311	61611	52308	55768					51065	54368	56750	58495	56846	59598	56690	53409					53871	55604	58389	59236	57264	57192	56250	56205
38	1109.72	33.8	54212	56583	59125	59828	59849	59450	53993	52428					52978	56840	60184	61933	61365	61228	52527	56039					51331	54453	56276	57981	56408	59263	56245	52949					53865	56526	58935	59145	57844	57576	56061	55877
39	1139.71	34	54809	56934	58499	59885	60504	59456	54062	53578					52978	57460	60210	61029	61829	60825	52981	54869					51057	54507	56663	58663	56266	59787	56060	52979					54093	56261	59169	59220	58225	57426	56456	55877
40	1169.71	34.2	54998	57166	58707	60013	60865	59958	54196	53023					53082	57196	59940	61614	61953	61763	53448	54421					51451	54477	56570	58544	56895	60256	56518	53135					54279	56462	58255	59137	57906	57835	56456	55770
41	1199.71	34.4	54591	56724	58668	59957	60365	59898	53743	53003					53244	57559	59972	60926	61789	61049	52485	54049					52268	54735	56570	59308	56755	59695	55933	52583					54447	56081	59498	59133	57829	57050	56456	55790
42	1229.71	34.5	54667	56376	59215	59906	60871	59069	53516	53574					53018	56971	59895	61352	61850	62017	52149	54052					51868	54749	56562	59174	56678	59968	55537	52714					54487	55519	59125	59508	58142	57132	55910	55846
43	1259.71	34.7	54399	55871	59148	60333	60356	59428	53684	53279					53144	57294	59323	61528	61445	61608	52185	54055					51561	54464	57316	58952	57202	60246	55892	52728					54541	55827	59759	59439	58587	57272	55710	56038
44	1289.71	34.9	54673	56282	59262	60028	60734	59373	53747	52949					53374	57619	60023	61446	62152	61477	52351	54300					51824	54806	57130	59038	57543	60111	55585	53335					54318	56117	60188	59928	58964	57641	56631	55720
45	1319.71	35.1	54246	56889	59361	60394	61010	59499	54348	52115					53190	56856	59747	61554	61503	61436	52286	53936					51967	55663	57032	59726	57701	59801	56086	53090					53935	55970	59999	60198	58444	57376	56765	55407
46	1349.71	35	54837	57434	59799	60562	61651	59937	53461	52873					53693	57672	60019	61993	62183	61200	52503	54148					51428	55555	57763	58898	57833	59662	55402	53629					54207	55983	60376	59786	58796	57701	56388	55447
47	1379.71	35	54415	57363	59862	60273	60846	60182	53796	52759					53623	57310	59461	61844	61242	61061	52242	53995					51780	55245	57266	59357	57899	59698	56142	53281					54276	55740	59765	60189	58059	57824	55432	55565
48	1409.71	34.9	55431	56936	59612	60172	61597	60285	53482	52257					53377	57153	59442	62092	62030	61206	52965	54266					51743	55084	56855	59489	57910	59725	55838	53024					54735	56423	59924	60090	59088	57625	55567	55635
49	1439.71	35	55030	56980	59929	60559	61653	60226	53682	52546					53403	57584	60267	62048	61811	60959	52606	53892					52179	55418	57295	59223	57950	60296	56004	52984					54503	56555	59832	60180	59194	57745	55179	55924
50	1469.7	35	54570	57481	60270	60297	61196	60382	53237	51821					53901	57359	59572	61606	61666	60439	52279	53982					51568	55159	57034	58880	58434	59749	55587	52577					54619	56651	59851	59840	59400	57662	54691	55093
51	1499.71	35	54864	57314	59873	60311	61160	60427	53190	52302					53629	57613	59493	61133	61914	60748	51978	53956					51170	55163	56920	59177	57215	59742	55463	52900					54625	55945	59574	59895	59126	57840	54745	55102
52	1529.71	35	54971	57942	59290	60121	60892	59990	53057	52268					53525	57099	59498	61261	62110	60723	52019	53622					51654	55553	57216	58445	57509	59348	55679	52399					54859	56201	59371	60338	59172	57931	54675	55019
53	1559.71	34.8	55427	57640	59176	59779	60816	60239	53460	52137					53637	57298	60088	61774	61517	60991	51899	52892					51704	55171	57342	58592	57881	60049	55032	51860					54450	56173	59334	60498	59104	58130	54554	54724
54	1589.71	34.9	55408	57737	59295	60110	61370	60139	53150	52485					52939	57051	60105	61278	61052	61203	52095	53194					51470	55488	57278	58328	57310	60228	55164	52609					54563	56057	60026	60502	59223	57775	54409	54782
55	1619.71	35.1	55835	57445	59213	60090	61402	60181	53342	52517					53477	57842	61255	61554	61507	60862	52716	53776					51700	55068	56722	58875	57569	60312	54951	52171					54592	55884	60009	60557	58940	57858	54257	54784
56	1649.71	34.9	55745	58086	59813	60417	61246	59743	53104	52580					53592	57170	60916	61755	60966	60733	52306	53153					51550	54965	57251	59106	57714	60062	54762	52459					54689	56347	60216	59881	58796	58241	54505	54890
57	1679.71	35.1	55625	58031	59814	60405	60739	60458	53086	52257					53177	57232	60977	61302	61199	61016	52192	53533					51704	54700	57175	59252	57857	60287	54664	51488					54782	55977	59647	60336	58713	57875	54918	54656
58	1709.71	35	55253	58008	59847	60039	60979	60417	53423	52276					53214	57561	60963	63763	61890	61140	52328	53022					51756	55164	57288	59071	57177	60115	54577	51110					54506	56090	59280	60247	58772	57575	54697	54108
59	1739.7	35.1	54666	57595	59665	60017	61417	59964	53389	51486					53466	57485	61274	61467	61891	61085	52025	53044					51950	54981	57013	58594	58244	60453	54406	52488					54161	56352	59173	60289	58105	57388	54433	54436
60	1769.71	35	54776	57027	59651	59759	61259	60320	52865	52112					53414	57248	61080	61920	61305	61349	51396	53350					51514	55105	57519	58994	57904	60473	54329	52669					54257	56199	59180	60027	58535	58250	54294	53903
61	1799.7	35	55152	57219	59640	60642	61295	60872	52591	51035					53381	57178	60237	61719	61831	61268	51184	52969					52428	55617	57325	59685	57042	60089	53741	52029					54536	56715	59147	60155	58346	58301	54061	54534
62	1829.71	35	54830	57441	60256	60709	61585	61079	53151	51164					53378	56697	60083	61805	62069	61965	50572	52693					51983	54996	57027	58984	57986	59876	53636	51733					54233	55960	59151	60305	58127	57984	54195	54161
63	1859.71	34.9	55669	57258	59962	60695	61329	60843	52688	51941					53475	57214	59791	61871	61298	61655	50562	52286					52394	55858	56937	60005	58283	59668	54086	51784					54324	56250	59100	60059	58639	58074	54166	54286
64	1889.71	35	55263	57742	59649	60582	61122	61090	53057	50805					53880	57102	60242	61936	61490	61093	50304	52724					51645	55149	56723	59452	57631	60197	54489	51122					54469	57138	58987	59616	57865	57512	54395	54324
65	1919.7	35.1	55244	57491	59845	61323	61163	61111	53431	50846					53332	56883	59768	61474	61115	60597	50253	52708					51774	55010	57070	59577	57183	60064	53875	51246					54626	56574	59148	59400	58355	57941	54223	54599
66	1949.7	34.9	55104	57847	60122	60789	60922	61146	53611	51867					53805	57069	60196	61681	60987	61014	50207	52633					51995	55259	56501	59474	57840	59883	54550	51171					54838	56485	58873	59224	58379	57818	54074	53879
67	1979.7	35.1	55849	57736	59624	60506	61612	61287	53392	51419					53457	57586	59856	61883	61572	60763	49800	52134					51774	54797	57061	59138	57534	60149	54556	50803					53983	56466	59143	59602	58271	58489	53812	53605
68	2009.7	34.9	55589	58106	59648	60614	61085	60942	53116	50685					53157	56694	60408	61608	61352	61086	50300	52332					51309	55408	57149	59116	58276	60252	54419	50876					53990	56314	59045	59523	58460	58286	53453	53703
69	2039.7	35.1	55477	57525	59302	59751	60940	60445	53589	50733					53117	56737	59972	61966	62075	60787	50268	52196					52088	54819	56701	59688	58339	60776	54440	50494					54642	56579	59075	59513	58591	57995	53335	54056
70	2069.7	34.9	55391	57283	59319	60455	60813	60864	53378	50486					53663	57032	60450	62143	61317	61172	49963	52185					51994	54637	57224	59247	58127	60488	53923	50766					54632	56340	59352	59543	58958	58454	53762	53598
71	2099.7	35	55701	57471	59304	60759	60936	61141	53428	51417					53347	56592	60358	61736	61213	60909	49460	52921					51636	55558	57014	59274	57792	61148	53629	50956					54165	56282	59162	59234	58702	58386	53566	53598
72	2129.69	34.9	55329	57457	59449	60920	61454	61078	53765	51502					53071	56680	60560	62287	61304	61477	49181	52091					51734	55516	57576	59617	58659	60867	53834	51220					54225	56432	59397	59844	58984	58259	53347	52918
73	2159.71	35.1	55602	57773	59325	60638	60537	61122	53162	51265					53419	57098	60353	62028	60873	61089	49601	51979					51895	55685	57376	59864	58638	60993	53263	50815					53817	56131	59424	60132	58755	57583	53573	52967
74	2189.7	35	55632	58152	59011	60328	60935	61006	53073	50684					53720	57091	60166	62073	61228	61246	50361	51930					52050	55928	57491	59675	58616	60366	52994	50679					53922	56141	59371	59433	58798	57885	53843	52763
75	2219.7	35.1	55099	56901	58956	60320	61203	60680	52779	50525					53281	57179	59865	62119	61450	61400	50025	51443					52209	55264	57294	59793	58156	60899	53249	50485					54037	55767	58805	59070	58966	57927	53547	52832
76	2249.7	34.9	55734	57686	59188	60190	61453	61121	52914	50672					53904	56918	60836	62121	61148	60798	50101	51324					51949	55557	57392	59640	58324	60212	52797	50528					53757	56184	59213	58809	58674	57378	53374	53080
77	2279.7	35	55388	57603	58954	60057	61948	60645	52613	50250					53920	57190	60336	62287	61338	61189	49576	51554					52025	55572	57538	59708	58545	61255	53013	50717					53552	56106	58707	59718	58572	57463	53854	52452
78	2309.7	34.9	55240	57550	58803	60384	61563	60692	52275	50135					53748	56964	60066	62153	61640	60385	50286	51527					51590	54952	57449	59809	58980	60920	52795	50011					53893	56099	58757	58631	59005	57548	53318	52961
79	2339.7	35.1	55663	57172	58910	60256	61958	61169	51691	49651					52905	57059	60416	62321	61822	60695	49871	51218					51617	55523	57126	59448	58337	61406	53493	50397					53917	56406	58881	59381	58714	57347	52861	52653
80	2369.7	35	55483	56911	58760	60551	61557	61181	51793	50065					53014	56911	60396	62206	61712	60869	50024	50739					51744	55726	57517	59618	58377	60724	52802	50533					53767	55969	58700	59169	58585	57605	52523	52747
81	2399.7	35.1	55637	57037	59011	60245	61298	61272	51917	49464					52984	57321	60760	62634	61712	60318	50086	51322					52176	54959	57482	59678	58273	60669	52500	50267					53771	55865	59385	59555	58205	57195	52891	52203
82	2429.69	35	54868	56720	58858	60395	61553	60283	51605	50066					52866	57193	60620	62110	61098	60574	49761	50986					51637	54978	57642	58973	58083	61132	52763	50810					54002	56122	59205	59296	58445	57523	53023	52686
83	2459.7	35	55185	56794	59251	60642	61343	60440	51523	49831					53091	56854	60258	62675	61529	60461	49892	51390					51893	54857	57050	59907	58749	61052	52908	50422					54388	56354	58940	60072	58640	57314	52934	52323
84	2489.69	34.9	55366	56689	59720	60623	61354	60585	51780	50160					53686	56163	60290	62113	61815	60487	50116	51171					52401	55310	57173	59883	58207	60286	52832	50518					54401	56039	59369	59791	58334	57750	52725	52353
85	2519.69	35.1	55682	56657	59669	61117	61290	61181	51674	49765					52967	56547	59728	62084	61699	60600	49827	51283					51883	55388	56947	59671	58514	60805	52920	50225					54474	56232	58622	59440	58353	57716	52775	52624
86	2549.7	35	55978	56991	59618	60357	60767	61081	51389	49675					53165	56382	59832	61999	60790	60582	50141	50731					51975	55022	56703	59220	58579	60498	52265	49932					53783	56284	59007	59753	58308	57042	52875	52046
87	2579.7	35.1	55872	56890	58845	60638	61168	61020	51779	49873					53025	56375	59391	61967	61239	60352	49871	50480					51781	54824	56649	58530	58304	60738	52347	49505					53965	56000	58729	59384	57737	56832	52145	51958
88	2609.7	34.9	56113	57005	59478	60265	61847	61333	51306	49587					52906	56179	59591	61920	60118	60517	49610	50188					51978	54920	56656	59266	58489	60586	53767	49760					54057	56153	58535	59444	58492	57083	52216	51956
89	2639.7	35.1	55961	56030	59026	60414	61025	61225	50770	49421					53026	55828	59393	62446	60969	60264	48590	50400					52079	54664	56269	59280	58141	60485	51554	49842					54212	56157	58947	59322	58885	57325	52535	51989
90	2669.7	35	55616	56636	59218	59982	61215	61391	50834	49144					52453	55746	59900	61940	60674	60864	48249	50162					51715	55490	57068	59681	58168	60119	52189	49334					54109	56636	58758	59973	58095	57263	52452	51707
91	2699.7	35.1	56417	56278	59126	59798	61396	61182	51093	49340					52667	56255	59585	62352	60413	60551	48484	50220					51921	55042	57320	59725	58511	60616	51845	49468					54072	56384	58815	58910	58454	57458	52367	51922
92	2729.7	34.9	56381	56610	59061	59710	61106	61079	51280	49298					52796	56486	60193	61971	60466	60598	48403	50478					52137	54879	57371	59753	58013	60110	51463	49180					54362	56169	58941	58958	58070	57417	52314	51693
93	2759.69	35.1	55880	57280	58726	59603	61656	60994	51104	49110					53029	55897	59927	61679	60027	60500	48279	49606					51737	55121	56909	59809	58511	61147	51428	49043					54246	56167	58975	59096	57906	57354	52592	51604
94	2789.7	34.9	55996	57062	58726	59743	60843	61016	51336	48967					52645	56243	59747	61956	60769	60843	47979	49941					51576	54734	56866	59983	58200	60434	51323	48775					54510	55841	58816	59341	58035	57156	52064	51381
95	2819.7	35	55685	57235	59382	59690	60962	61110	50842	48829					53279	56010	60221	61677	60308	61035	47644	49908					51419	55175	56664	59273	57892	60362	51116	48800					53629	55785	58813	59627	58350	57313	52318	51147
96	2849.7	34.9	55916	57393	59335	59722	60878	61529	50770	48431					53494	56104	60012	62130	60566	60050	47540	50115					51952	54862	56770	59230	58870	60490	50656	48083					54299	56009	58675	59495	57770	57766	51966	51510
97	2879.69	35.1	55802	57177	59059	59725	61101	61228	50842	48461					53260	56091	60330	61710	60277	60591	48220	49979					51668	54494	56052	59040	59396	60285	50497	48993					54143	55715	58895	59454	58154	57141	51324	51072
98	2909.69	34.9	55539	56943	58988	59411	60735	61224	50929	48463					52985	56308	59697	61708	60948	60027	48176	50209					51262	54876	55995	59150	58291	59822	50485	48646					54195	55554	58559	58838	58754	57637	51476	50705
99	2939.69	35.1	55190	56303	58936	59725	60578	61035	50832	47931					53243	55918	59818	61226	60996	60506	47515	49668					51632	54696	56551	59257	58409	60056	50290	48857					54318	56011	58325	58667	58577	57409	51008	50676
100	2969.69	35	54869	56310	58613	59997	60830	61653	50591	48469					52697	55997	59365	61352	61345	60966	47752	49755					51284	55214	56363	59246	58130	60430	49885	48641					53865	55573	58680	59193	58624	58098	50575	50513
101	2999.69	35	55063	56346	58060	60503	61064	61456	50666	48737					53176	56319	59257	61554	60502	60335	47506	49196					51463	55750	55930	59158	57823	60382	50487	48788					53098	54895	58595	59034	58374	57322	50832	51094
102	3029.69	34.9	54589	56577	57939	59377	61358	61033	50837	48361					52912	55917	60110	61614	60093	60361	47142	49240					51246	55170	56804	59621	58217	59683	50022	48294					53342	55631	58785	58696	58442	57914	50483	50471
103	3059.69	35.1	55066	55571	58095	59523	61365	61315	51096	48307					53060	56388	59565	61769	60210	60141	46799	49586					51012	55556	56390	59833	57834	60568	50609	48120					53260	55332	58582	58210	58573	57400	50281	50373
104	3089.69	35	54883	56046	58077	59994	60868	60855	50952	47907					52638	55941	59966	61914	60136	59852	47056	49722					51500	55382	56560	60338	57649	60093	49956	48580					52936	55725	58437	59112	57980	57242	50451	50228
105	3119.7	35.1	54696	56286	58155	59707	60805	60691	50075	47919					53254	55759	59552	61825	59839	59914	46450	49089					51810	54888	56686	59769	57783	59588	50519	48474					53119	56003	58680	58454	58890	57224	50477	50197
106	3149.69	35	54368	56579	58036	59391	60664	61184	50011	47830					52812	56086	59864	61815	60089	60016	46069	48919					51951	54897	56286	59561	57912	60181	50219	47897					53210	55412	58187	59214	58696	57579	50298	50213
107	3179.69	35.1	54225	55982	57648	59434	60130	60796	50556	48279					52791	55855	59630	61848	60262	60080	46640	48629					51899	54825	56298	59056	58250	59703	49738	47224					53487	56144	58446	59267	58265	56835	49580	49954
108	3209.69	35	54643	56082	58023	59485	60906	60982	49575	48056					52375	56044	59585	62115	60662	60074	46513	48618					51810	55313	56562	59037	57820	60081	50063	46778					53346	55503	58206	58936	58262	56867	50077	50054
109	3239.69	35.1	54196	55800	57844	59655	60882	60428	49338	47561					52116	55634	59625	62223	60383	60194	46781	48926					52047	55028	56353	59202	57735	59994	50145	46925					53481	55639	58343	58542	57972	57060	49715	49605
110	3269.69	35	54422	55984	57998	59481	60769	60704	49585	47916					52493	55487	59134	61769	59860	60341	46343	48160					51316	54735	55965	59759	57735	60236	49794	47019					53506	55727	58212	58825	58605	57272	49372	49676
111	3299.69	35	54177	56530	58259	59834	60850	60953	48916	47873					52306	55532	59383	62016	59725	60031	45893	48432					51615	54341	55644	59785	58163	60156	49455	46671					53427	55945	58553	58778	58629	56531	49794	49339
112	3329.7	35	54320	56678	57655	59401	60942	61098	49165	47863					51970	55068	58477	62073	60107	59935	46548	48783					51578	54086	56067	59519	57977	60226	49663	46851					53541	55451	58097	58589	58463	56602	49399	49742
113	3359.68	35.1	54050	55688	57975	58970	60592	61152	48569	47155					52401	54811	59475	61519	59850	59732	45874	48207					51190	54260	56086	59343	57592	60013	49155	46938					53321	55404	58232	58812	58525	56192	48826	49538
114	3389.68	35	54348	56235	57866	59274	60470	60364	48575	47360					52459	55420	58937	61402	59637	59904	46338	48561					51970	54837	55516	58648	57287	59723	49715	46904					53372	55340	58345	57953	58446	56737	48685	49504
115	3419.68	35.1	54287	55255	57919	59736	60017	61296	48205	47410					52492	55146	58893	61269	59806	59677	46237	48051					51014	53780	55867	59224	57405	60103	49049	46711					53290	55395	57986	58556	57602	56422	49270	49298
116	3449.68	34.9	54148	55661	57970	59340	59783	60477	48215	47738					52038	55379	57749	61570	59816	59803	45952	47804					51007	54619	56379	59207	57775	59194	48601	46225					53189	55308	57946	58915	57505	56619	49113	49262
117	3479.68	34.9	54594	55716	57723	58787	60964	60565	47954	47436					52008	55498	58779	61602	60174	59825	45489	48207					51358	53949	55919	58987	58071	59509	48534	46551					53577	55522	57629	58467	57641	56592	48432	49560
118	3509.68	35	54401	55595	57355	58879	60736	60057	48259	47305					52373	55806	58533	61691	59811	59870	45398	48369					50566	54290	56204	58755	58045	59051	48538	46350					53459	55017	57481	58672	57414	56362	48956	49105
119	3539.68	35	54404	55798	57459	59061	60154	60876	47499	47416					52104	55315	58576	61606	59602	59360	45423	47797					51516	54615	55990	59017	57886	59983	48688	47064					53685	55508	57590	58491	57548	56737	49008	49277
120	3569.68	35.1	53668	55149	57073	59137	59868	60556	47402	46955					52460	55456	58417	61087	60041	59548	45897	47623					51272	54547	55533	59343	57765	59572	48666	46638					53299	55564	57929	58526	57150	57281	49039	49858
121	3599.68	35	53858	55179	57507	58605	60098	60557	48128	47393					51842	55702	58299	60630	59725	59615	45544	47693					51005	54346	55903	59367	58180	59296	48304	46984					52949	54911	57893	57935	57210	56291	48654	49449
122	3629.68	35.1	54274	55160	57158	58896	60299	60318	48679	46750					51606	54635	58054	60831	59343	59786	45315	47805					51217	54787	55813	58733	57518	59712	48350	46421					53053	55498	58166	58116	57219	56641	48609	49075
123	3659.68	35	53460	55145	57233	58690	59994	60688	48522	47249					52220	55286	58658	61663	59983	59654	45395	47716					51271	54593	55840	59036	58116	60262	48268	46363					53187	54601	57906	58030	57672	56048	48322	48994
124	3689.68	35.1	53409	55784	57280	58925	60429	60594	48195	46819					51886	55249	58563	61062	59528	60046	45346	47654					51495	54675	55201	58820	58240	59702	48442	46492					52997	54422	58066	58084	57743	56150	48608	49145
125	3719.67	35	53083	55200	57258	58786	60270	59953	48288	46871					52126	55180	58556	61350	59569	59700	46116	47855					51704	54581	55279	59039	57092	59572	48368	46580					53263	54881	58056	58027	57314	56602	47626	48886
126	3749.68	35	53187	55483	57748	58650	60331	60237	48180	47097					51808	55251	58307	60832	58761	60000	45544	47069					51434	54725	55563	59292	57429	59432	47731	45853					52635	54565	57757	57929	57368	56070	48183	48801
127	3779.68	35	53402	55522	57588	58469	60333	60126	47804	46678					51033	55427	58624	60832	59222	59716	45562	47502					51398	54292	55219	59144	58173	59889	47645	46073					52232	54723	57493	57897	57540	55937	47323	48916
128	3809.68	35.1	52870	55739	57216	57882	60198	59449	48253	46327					50981	54925	58231	60284	58962	59489	44376	47059					51332	53958	55264	58659	57982	58894	47644	45856					52847	54693	57023	58086	57546	56571	47750	48172
129	3839.68	35	53286	55718	57558	58289	60467	59237	47585	46586					51934	55112	58230	60336	58782	58969	45297	46888					51550	55062	55515	59337	57854	59853	47693	45689					52262	54738	58179	57864	57649	56193	47552	48513
130	3869.68	35	53075	55984	57073	58686	60006	59376	48074	45966					51595	55096	58553	60677	58980	59216	44942	46869					51111	54506	55267	59331	57917	59526	48285	45523					52651	54043	58006	57877	57749	56273	47731	48677
131	3899.68	35	52939	55854	57428	58644	60350	59541	47849	46752					51274	55402	58753	60987	59057	59060	45225	46954					50708	53786	54948	57751	57620	60409	47357	46698					52379	54777	57479	57669	57699	56317	48012	48721
132	3929.68	35.1	52806	56059	57654	58173	60529	59305	47831	46133					51717	55631	58767	60354	59107	58394	44603	47087					50668	54752	55623	58519	57090	59702	47258	45553					52356	54683	57555	57699	56781	56175	47071	48188
133	3959.68	35	52598	55561	56853	58074	60251	59387	47489	46148					51194	54815	58493	60272	59367	59201	44611	46853					50774	54853	55601	58683	57515	59184	47541	45735					52309	54684	58077	57915	57204	56244	46928	48156
134	3989.67	35.1	52570	55664	56745	58361	59707	59936	47646	45872					51789	54505	58815	60763	59135	58959	44160	46617					50890	54016	55416	58956	56808	59784	47302	45286					52874	54653	57997	57597	57087	56405	47091	47795
135	4019.67	35	52572	54643	56639	58330	59904	59916	50416	46099					52292	54687	58464	60938	59218	58793	44319	46622					50535	54326	55294	58911	57250	59748	47875	45262					52144	54692	57961	58029	57549	56510	47001	48085
136	4049.68	35.1	52797	55229	56943	58407	59843	60101	47923	45548					51772	54223	58325	60472	58757	58688	43465	46532					50292	54710	55756	58669	57425	59616	47242	45141					52385	54705	57917	57854	57098	56321	47036	48005
137	4079.68	34.9	52554	55204	56549	58102	59782	60146	47412	45374					51697	54505	57847	60135	59041	58593	43752	46470					50264	54785	55367	58733	57480	59452	47041	45300					52343	54760	57377	58013	57041	56115	47242	47799
138	4109.68	35.1	52820	54840	56161	57835	59437	60458	47581	45320					50808	54152	57887	60729	59434	59372	43595	46077					50069	54234	54789	57799	57116	59944	46674	45326					52646	54269	57640	58206	57006	56257	47049	47692
139	4139.67	34.9	52550	54571	56240	57706	59475	60894	46844	45434					50340	54372	58312	60651	59244	58903	44037	46159					50581	54382	54944	59161	57211	59944	46891	45366					52258	54096	57321	57810	57021	56384	47160	47614
140	4169.68	35	52478	54634	56604	57856	59557	59909	46822	45505					51158	54751	58409	61039	59294	59278	44000	46118					50241	54611	55177	59132	57330	59017	46300	45349					51971	54682	56987	57893	56690	55831	47213	47388
141	4199.67	35	52905	54187	56081	57623	59019	60303	47152	45061					50799	54644	57502	60568	58549	58827	44207	45966					50097	54548	54948	58198	57261	58934	46692	44350					52674	54436	57702	57417	56478	55681	47198	47773
142	4229.67	34.9	52423	54915	56229	57929	59836	60008	47112	45486					50897	54218	57732	60177	58841	58719	43806	45993					49472	53872	55112	58476	57199	58888	46368	45216					52471	54399	57441	57343	57064	55549	47048	48012
143	4259.67	35.1	51982	54947	56207	57727	59686	60041	46862	45094					50516	54277	57721	60223	58239	58819	44091	45956					49466	53847	55171	58301	57028	59285	46297	45120					52465	53766	57423	57350	56475	55572	47105	47241
144	4289.67	34.9	51422	54694	55994	57987	59283	59755	46671	45108					50517	53808	57252	59775	58312	58633	43910	45478					49540	54296	55039	58174	56913	59364	45848	45359					52140	53725	57328	57050	56906	55259	46760	47246
145	4319.66	35.1	52163	54989	55896	58297	59561	59581	46971	45053					50873	54646	57207	60006	59151	59076	43455	45588					50151	54061	55154	58296	57257	59272	46093	44916					51703	53722	57117	57273	56711	55441	46812	47113
146	4349.67	34.9	51690	55149	56235	57910	59302	59482	46668	45148					50868	53985	57650	60312	58357	58259	43117	45067					49539	53661	54581	57457	56870	58994	45425	44670					51912	53598	57202	56988	57198	55479	46818	46884
147	4379.68	35	51403	54937	56210	57761	59361	59368	45981	44756					50700	54158	57117	60624	57620	58580	42959	44849					50244	54176	54927	57538	57304	58911	45774	45099					51719	53403	57012	56993	56430	55509	46279	46677
148	4409.68	35.1	51921	54229	56139	57767	59112	59363	46073	44650					51222	53825	57321	60353	58708	58651	43171	45013					50109	53886	54160	57974	56799	58641	45595	44363					51525	53016	56876	57067	56489	55187	46042	46502
149	4439.68	34.9	51551	54082	55890	57620	59370	59658	46227	44862					50908	54278	57143	60143	58351	58606	43334	45219					50095	53876	54539	57442	56628	58965	45581	44847					51383	53125	57132	57341	56861	55814	46456	46209
150	4469.68	35.1	51890	53594	56382	57728	59782	60012	45625	44745					50685	53812	57584	60034	57905	58307	42943	44873					50102	53784	54301	57744	57177	59002	45964	44508					50922	52492	57010	57462	56401	55221	45613	46354
151	4499.67	35	51397	53923	55842	57120	59647	59365	45427	45075					50861	53676	57533	60237	57738	58086	43308	45263					49477	54116	54896	58250	57049	58975	45095	43872					51238	52965	57466	56830	56057	55305	45690	45898
152	4529.68	35	51441	54271	55646	57426	59265	60148	45467	44793					50810	53242	57224	59844	57821	57760	42655	44782					50011	54094	53968	57519	56854	58835	45101	44519					50748	52683	57026	57466	56247	54697	45174	45824
153	4559.68	34.9	51310	53493	55961	57197	59261	59828	45099	44060					50833	53565	57425	60316	57954	57683	42757	45038					50157	53720	54237	58127	56162	58552	44573	44293					50492	53351	56837	57070	55871	55311	45339	45596
154	4589.67	35.1	51781	53639	55549	56961	58600	59424	45513	44515					51083	53710	56986	60180	58043	57878	42276	45139					50043	53020	54034	57848	56819	58745	44599	44154					50852	53430	56733	56647	56070	55128	45211	45312
155	4619.68	34.9	51402	53612	55127	57772	59205	59178	45070	43986					50767	53274	56921	60266	58429	58473	42055	45295					49514	53292	53796	57563	56612	58474	45214	44021					51368	53424	56154	57619	56114	55411	45043	45290
156	4649.68	34.9	51224	53645	55302	57387	59113	59493	45472	44265					50669	53464	57629	59738	58003	57592	42070	44869					49605	53662	54203	57468	56462	59198	44966	44298					51414	53112	56572	56983	55910	54767	45099	44942
157	4679.67	35.1	51446	53919	55170	57474	59345	59813	45272	44177					50673	53032	57124	59835	58279	57666	42151	44582					49304	53557	53802	57964	56643	59058	44566	44037					51277	53639	56192	57700	56360	55764	45099	45048
158	4709.67	34.9	51458	53647	54674	57254	59123	58671	45275	44255					50279	53143	57496	59993	57647	58371	42564	44387					49316	53221	53861	57242	56363	58941	44300	43639					51027	53869	56016	56710	56385	56014	45223	44960
159	4739.67	35	51105	53534	55101	57029	58885	58734	45018	44315					50170	52857	57411	59871	57602	58026	42314	44577					49678	53545	54546	57400	56526	58366	44541	43555					51027	53725	56642	56734	56695	55396	45380	45100
160	4769.67	35.1	50552	53937	55241	56781	59043	58585	45027	44086					50358	52633	56663	60006	57389	58433	41978	44126					49104	53468	53674	57582	56711	58396	44287	43584					51082	52731	56042	57075	56060	54995	45200	45191
161	4799.67	34.9	50499	53822	55154	56965	58997	58732	44808	44414					50017	52944	57078	59876	57574	57368	42170	44189					49587	53333	53943	56804	56687	58374	44304	43285					50883	53002	55808	56901	55735	54955	44950	44982
162	4829.68	35.2	50702	53677	54578	57149	58878	58357	44793	44179					50160	53539	56771	60326	57291	58441	42366	44107					48855	53260	53903	57315	56649	57833	44208	43615					50560	52688	56065	56872	55675	54908	44762	45370
163	4859.67	34.9	50439	53426	54480	56559	58872	58751	44263	43781					50411	53034	57022	60063	57545	58046	42346	43880					49655	53024	53850	57391	56062	58149	44004	43303					50807	52547	55875	56876	55354	54784	43438	44860
164	4889.67	35	50359	53950	54486	56692	58814	58517	44215	43651					49867	53230	57381	59681	57616	57432	41984	43864					49862	52866	54036	57147	56554	58288	44383	42518					50376	53018	56171	57300	55925	54774	43847	44741
165	4919.67	35.1	50430	54118	54771	56515	59216	58687	43926	43408					50023	52629	56543	58957	57135	57914	42264	43319					49591	53255	53558	56130	57091	58002	44390	42882					50503	52465	55827	56961	55205	55220	43944	44846
166	4949.66	35	50320	53166	54708	56414	58276	58860	43704	42907					50337	52881	56401	58651	57382	57802	41763	43388					49135	52883	53049	56884	56773	58099	43906	43031					51124	52788	57036	57766	56125	54544	44230	45362
167	4979.67	35.1	50398	52987	54925	56889	58698	59277	43839	43386					50060	52869	56858	58709	57207	57763	41798	43027					49232	52983	53058	56517	56342	58188	44323	43767					51008	52534	56057	57131	55618	54753	44373	44958
168	5009.67	35	51135	52518	54160	56415	58877	58979	43713	43072					49561	52869	57013	59445	56886	57760	40991	43343					48771	52840	53706	56963	56262	57501	43792	42833					50688	52786	56065	56727	55563	54529	43745	44115
169	5039.66	35.1	51073	53056	53835	55760	58338	58425	44004	43029					50085	52478	56602	59105	56121	57397	40642	43550					49136	52752	53464	56588	56387	57798	43821	42761					50361	52818	55834	56992	55705	54811	43462	45242
170	5069.67	34.9	50299	52797	54297	56408	58546	58641	43465	43093					50061	52129	56132	59598	56170	57613	40972	43397					48993	52873	53352	56609	56365	57539	43567	43149					50161	53208	56504	56692	55926	54448	43190	44775
171	5099.68	35	50522	53493	54149	55899	58709	58164	43781	43146					50018	52330	56267	58574	55866	57137	41095	43025					48903	52993	53343	56786	55572	57537	44247	43028					50436	52266	56173	56198	55662	54244	43100	44081
172	5129.67	35	49978	53584	54119	55639	58282	58061	43231	43391					50361	52029	56242	58933	55818	57082	41447	43789					48627	51901	53125	56610	56246	57974	43272	42817					50627	52937	56524	56526	55370	55155	43451	44360
173	5159.68	34.8	50318	53245	54264	55368	58307	57782	43190	43302					49810	52251	56309	59091	56511	56801	40348	43633					48527	52678	53445	56874	55991	57484	42889	42015					50775	52569	56180	56605	55628	54457	43300	44545
174	5189.68	35	50283	52631	53657	55583	58397	58130	43014	43039					49642	52107	56078	58912	56778	57007	40645	43383					48701	52448	53724	56545	56754	58038	43199	42675					50495	51955	55941	56422	55457	54217	43303	44550
175	5219.67	34.9	50188	52764	53630	55142	58427	57745	42767	42884					49783	52534	56088	59004	56621	57009	41555	42756					48643	53027	53243	56726	56172	57523	43044	41662					49996	52100	56006	55791	55936	54662	43050	44635
176	5249.67	35.1	49808	52551	53988	55507	57999	58301	42559	42893					49179	52211	55621	58621	56913	57344	40359	42613					48304	52644	52445	56608	55982	57728	43708	41810					50425	51437	56202	55102	56154	54300	43003	44638
177	5279.68	34.9	49611	52535	53344	55135	57969	58061	42908	42879					49489	52068	55738	58603	56327	57108	40738	42610					47853	52587	53010	56804	56782	58197	43084	41586					49937	51863	56186	55767	55734	54641	43052	44550
178	5309.67	35	50149	53173	53723	55841	58307	57717	43219	42601					49638	52887	56031	58378	56325	57099	40854	42802					48400	52475	53364	56418	56338	57502	43228	41949					49408	51654	56254	55350	55601	54521	43615	43945
179	5339.68	35.1	49795	52563	53926	55876	57847	58315	43078	42368					49657	52072	55725	58853	55969	57648	40027	42587					48151	52448	53179	56591	55788	58440	43173	41788					50127	51749	56024	55955	55431	54254	43422	44408
180	5369.68	35	49833	52720	53802	55694	57699	57941	43153	42908					49276	52206	56024	58710	56373	57308	40144	42290					48385	53155	52744	56749	56196	58027	43360	41721					50041	51924	55834	55965	55620	54901	42947	43774

## Sheet: Figure T4
Average Values									Average Values Minus Baseline									Standard Deviation							Error Calculations			Standard Error
Time (seconds)	4:1 Spackle	2:1 Spackle	1:1 Spackle	.5:1 Spackle	.25:1 Spackle	0:1 Spackle	Spackle Only	Buffer Only	Time (seconds)	4:1 Spackle	2:1 Spackle	1:1 Spackle	.5:1 Spackle	.25:1 Spackle	0:1 Spackle	Spackle Only		4:1 Spackle	2:1 Spackle	1:1 Spackle	.5:1 Spackle	.25:1 Spackle	0:1 Spackle	Spackle Only				4:1 Spackle	2:1 Spackle	1:1 Spackle	.5:1 Spackle	.25:1 Spackle	0:1 Spackle	Spackle Only
0	43356.2	44400	45981.5	46507.5	46259.2	47390.5	44786.2	46080.8	0	-2724.5	-1680.75	-99.25	426.75	178.5	1309.75	-1294.5		968.063	1421.15	1407.75	1899.77	1647.68	416.218	878.213				484.032	710.577	703.873	949.884	823.84	208.109	439.107
0.5	44214.5	45176.8	46512.5	46760.5	46464.2	47684	44864	46396	0.5	-2181.5	-1219.25	116.5	364.5	68.25	1288	-1532		1178.46	1386.64	1439.42	1799.47	1720.77	1200.26	935.607				589.23	693.322	719.709	899.735	860.384	600.132	467.804
1	44570.8	45420.2	47476.2	47275.8	46970.2	48057.8	44886.8	46421	1	-1850.25	-1000.75	1055.25	854.75	549.25	1636.75	-1534.25		1183.48	1610.9	1208.9	1805.65	1951.23	1139.81	831.907				591.742	805.448	604.451	902.823	975.615	569.907	415.954
1.5	45394.2	46264	47946	47955.5	47358	48844.2	45650.8	46894	1.5	-1499.75	-630	1052	1061.5	464	1950.25	-1243.25		1293.76	1346.95	2034.85	1905.91	1595.8	1234.81	1109.35				646.88	673.473	1017.43	952.954	797.9	617.403	554.674
2	45765.8	46945	48430.5	49113.8	48340.2	49364	46449	47427	2	-1661.25	-482	1003.5	1686.75	913.25	1937	-978		1140.31	1464.45	1831.93	1510.84	1492.91	724.549	1140				570.154	732.225	915.963	755.421	746.456	362.275	570.002
2.5	46562.5	48012	49176.8	49488.2	49087.5	50096.2	46714.2	48283.5	2.5	-1721	-271.5	893.25	1204.75	804	1812.75	-1569.25		1170.88	1289.89	1630.6	1768.62	1640.4	1113.32	1383.42				585.441	644.944	815.298	884.309	820.202	556.661	691.711
3	46931.5	48527.2	49913.2	50264	49813.8	50680.5	47063.2	48570.5	3	-1639	-43.25	1342.75	1693.5	1243.25	2110	-1507.25		1279.59	1346.06	2253.97	2204.66	1568.3	1085.99	1225.76				639.796	673.03	1126.99	1102.33	784.148	542.994	612.881
3.5	47629	49077	50534.2	51152.5	50345	51386.2	47506.8	49146.8	3.5	-1517.75	-69.75	1387.5	2005.75	1198.25	2239.5	-1640		1518.51	1174.26	1610.47	1815.7	1333.65	1221.01	1243.11				759.256	587.128	805.233	907.848	666.823	610.506	621.555
4	48236.2	49894	51299.2	51745.8	50949.5	51864	48377.2	49811.5	4	-1575.25	82.5	1487.75	1934.25	1138	2052.5	-1434.25		1632.88	1374.45	1752.06	1995.79	1454.6	1291.34	1338.7				816.438	687.226	876.028	997.893	727.302	645.668	669.35
4.5	48579.8	50033.2	51852	52488.8	51700.5	52446.5	48550.2	50146.5	4.5	-1566.75	-113.25	1705.5	2342.25	1554	2300	-1596.25		1383.08	1134.32	1704.9	1706.06	1342.44	1188.37	1484.49				691.538	567.159	852.451	853.028	671.221	594.186	742.243
5	48897	50509.2	52154.8	53101.5	52538.5	53102.8	49026.2	50668.2	5	-1771.25	-159	1486.5	2433.25	1870.25	2434.5	-1642		1495.15	1478.9	1620.84	1547.87	1294.32	1540.33	1556.05				747.576	739.45	810.422	773.937	647.161	770.165	778.025
5.5	49329.8	50908	52686.5	54112.2	52866.8	53638.2	49752.2	51019.2	5.5	-1689.5	-111.25	1667.25	3093	1847.5	2619	-1267		1321.65	1549.53	1768.84	1285.76	1126.84	1108.73	1550.32				660.825	774.767	884.421	642.882	563.418	554.364	775.159
6	49619	51311.2	52800	54309.2	53371.2	54255.5	50178.5	51223.8	6	-1604.75	87.5	1576.25	3085.5	2147.5	3031.75	-1045.25		1320.86	1258.65	1486.86	1216.89	1520.37	1313.08	1895.31				660.429	629.326	743.428	608.443	760.183	656.54	947.657
6.5	49737.2	51505	53145.2	54700	54001.8	54189.2	50641.2	51461.2	6.5	-1724	43.75	1684	3238.75	2540.5	2728	-820		1431.51	1203.83	1748.64	1188.71	1693.95	1491.59	1846.94				715.753	601.913	874.318	594.355	846.973	745.795	923.469
7	50042	52110.8	53605.5	54979.8	54301	55159.2	51377.5	51807	7	-1765	303.75	1798.5	3172.75	2494	3352.25	-429.5		1190.89	1465.12	1745.95	1556.61	1416.02	1374.65	1777.94				595.447	732.561	872.974	778.304	708.01	687.323	888.971
7.5	50410.8	52173.8	54214	55680.5	54763	55445	51583.5	52001.5	7.5	-1590.75	172.25	2212.5	3679	2761.5	3443.5	-418		1433.63	1152.65	1421.47	1364.28	1905.29	1582.41	1767.29				716.816	576.326	710.733	682.138	952.645	791.206	883.646
8	50743.5	52605	54473.5	55963	55206.2	55839	51877.8	52335	8	-1591.5	270	2138.5	3628	2871.25	3504	-457.25		1455.02	1263.43	1887.12	1293.34	1838.94	1597.52	2137.28				727.512	631.716	943.558	646.672	919.472	798.762	1068.64
8.5	50659.8	52887.2	54853.8	56152	55594	56313	51815.8	52653	8.5	-1993.25	234.25	2200.75	3499	2941	3660	-837.25		1319.05	1240.93	1631.31	1258.5	1729.85	1215.41	1557.39				659.523	620.467	815.656	629.248	864.925	607.707	778.693
9	51153.8	53184.8	55086.5	56474.5	56103.2	56153	52243	52824	9	-1670.25	360.75	2262.5	3650.5	3279.25	3329	-581		1611.6	1081.99	1521.58	787.242	1321.77	1316.26	1858.54				805.799	540.996	760.791	393.621	660.883	658.13	929.268
9.5	51107.8	53238.5	55058.2	56818.8	56350.8	56675.2	52510	52976.2	9.5	-1868.5	262.25	2082	3842.5	3374.5	3699	-466.25		1459.95	1521.11	1474.53	1250.36	1762.09	1573.42	1712.43				729.974	760.557	737.264	625.181	881.047	786.709	856.215
10	51301.5	53550.2	55584.2	56918.8	56619	57098.2	52438.2	53296	10	-1994.5	254.25	2288.25	3622.75	3323	3802.25	-857.75		1385.44	651.299	1410.21	1271.29	2042.11	1735.68	1878.59				692.718	325.65	705.106	635.647	1021.06	867.84	939.296
10.5	51396.2	53704.8	55763.8	57349.2	56847	57061.5	53034.2	53392	10.5	-1995.75	312.75	2371.75	3957.25	3455	3669.5	-357.75		1582.54	669.989	1021.38	1071.99	1728.03	1435.13	1764.61				791.269	334.994	510.689	535.994	864.014	717.564	882.304
11	51662	53929.8	56176.2	57834	56998.8	57249.2	53400.8	53445	11	-1783	484.75	2731.25	4389	3553.75	3804.25	-44.25		1352.03	1071.98	999.364	1083.47	1786.55	1393.27	1576.17				676.016	535.988	499.682	541.733	893.276	696.634	788.083
11.5	51860.8	54161.5	56474	57864.5	57028.2	57479.8	53279	53599.8	11.5	-1739	561.75	2874.25	4264.75	3428.5	3880	-320.75		1403.39	875.224	904.214	1057.59	1680.46	1397.61	1908.1				701.693	437.612	452.107	528.793	840.229	698.806	954.048
12	51919	54276.2	56625.8	57961.2	57137.2	57772.5	53669	53813.8	12	-1894.75	462.5	2812	4147.5	3323.5	3958.75	-144.75		1459.52	974.556	1417.78	1081.41	1948.98	1525.8	1602.57				729.761	487.278	708.89	540.707	974.492	762.902	801.285
12.5	51974.8	54643.2	56756.2	58414.2	57346.5	57857.8	53821	53697.2	12.5	-1722.5	946	3059	4717	3649.25	4160.5	123.75		1478.48	1339.19	1348.8	783.948	2181.84	1470	1694.79				739.239	669.596	674.402	391.974	1090.92	735.002	847.397
13	52345.8	54556.2	56984.5	58513	57433.2	58104.8	53601	54000	13	-1654.25	556.25	2984.5	4513	3433.25	4104.75	-399		1616.57	940.504	1492.08	822.168	1906.88	989.35	1798.23				808.285	470.252	746.042	411.084	953.442	494.675	899.116
13.5	52379.5	54625.5	57374.8	58480	57483.8	58428.5	53784.8	53962.5	13.5	-1583	663	3412.25	4517.5	3521.25	4466	-177.75		1533.23	893.405	1415.52	1084.41	1862.45	1171.5	1746.25				766.613	446.702	707.758	542.206	931.224	585.751	873.127
14	52178.2	55197.2	57346	58626.5	58070	58610	54043.5	54221	14	-2042.75	976.25	3125	4405.5	3849	4389	-177.5		1842.67	932.049	1713.38	647.976	1753.12	1174.58	2079.89				921.335	466.024	856.69	323.988	876.56	587.29	1039.94
14.5	52657.8	55391.5	57685.5	58680.8	58119	58713.2	54172	54315.2	14.5	-1657.5	1076.25	3370.25	4365.5	3803.75	4398	-143.25		1414.93	912.648	1538.77	890.839	2163.95	1041.9	1762.65				707.466	456.324	769.383	445.42	1081.98	520.951	881.324
15	52488.5	55473.8	57777	58837	58362.2	58720.8	54374.5	54128.5	15	-1640	1345.25	3648.5	4708.5	4233.75	4592.25	246		1629.48	1218	1629.28	909.749	2030.94	1181.88	1841.35				814.738	608.999	814.641	454.875	1015.47	590.939	920.673
15.5	52933.5	55774	57847.8	59105.2	58272.2	58919.5	54348.2	54443.2	15.5	-1509.75	1330.75	3404.5	4662	3829	4476.25	-95		1279.83	928.165	1425.37	943.984	2123.41	1309.7	1916.61				639.916	464.083	712.683	471.992	1061.71	654.85	958.305
16	52836.2	55633	57958.8	59058.2	58209.5	59155	54462.2	54472	16	-1635.75	1161	3486.75	4586.25	3737.5	4683	-9.75		1443.25	728.07	1789.94	1159.5	2094.62	1292.39	1736.05				721.625	364.035	894.971	579.751	1047.31	646.193	868.026
16.5	53083.5	55665.8	58329.5	59165	58901.2	59340	54882.5	54273.5	16.5	-1190	1392.25	4056	4891.5	4627.75	5066.5	609		1203.02	872.3	1580.01	1163.65	2261.84	1455.06	1771.89				601.51	436.15	790.003	581.824	1130.92	727.531	885.946
17	53038.5	55911.5	58693.5	59089.8	58667.8	59460	55000.8	54439	17	-1400.5	1472.5	4254.5	4650.75	4228.75	5021	561.75		1560.84	913.088	1318.55	636.242	2010.92	1774.82	1708.35				780.418	456.544	659.276	318.121	1005.46	887.411	854.173
17.5	52918.5	56025.8	58307.2	59400.5	58669.2	59143	54495.8	54432.8	17.5	-1514.25	1593	3874.5	4967.75	4236.5	4710.25	63		1321.58	767.287	1689.88	956.164	2020.31	1488.57	1569.09				660.789	383.643	844.939	478.082	1010.16	744.284	784.546
18	52757.5	55776.5	58537.5	59778	58831.5	59268.8	54808.2	54573.8	18	-1816.25	1202.75	3963.75	5204.25	4257.75	4695	234.5		1209.57	1063.24	1354.1	1289.44	2136.94	1849.43	2045.21				604.786	531.619	677.051	644.719	1068.47	924.714	1022.6
18.5	53096.5	56100.5	58630	59721.8	58866.5	59379.2	54706.5	54323.2	18.5	-1226.75	1777.25	4306.75	5398.5	4543.25	5056	383.25		1286.59	1106.79	1662.76	1659.7	2183.08	1493.11	1775.85				643.297	553.397	831.378	829.848	1091.54	746.554	887.926
19	53234.2	56290.5	58635.2	59699.2	59206	59373.5	54889.8	54325.8	19	-1091.5	1964.75	4309.5	5373.5	4880.25	5047.75	564		1635.38	1286.28	1491.43	1017.55	2461.09	1423.31	1648.34				817.688	643.141	745.713	508.776	1230.55	711.653	824.172
19.5	53452.5	56325.2	58368	59827	59404.8	59953	55154.5	54087.2	19.5	-634.75	2238	4280.75	5739.75	5317.5	5865.75	1067.25		1550.8	1277.99	1394.24	1335.43	2392.42	1618.01	1568.85				775.4	638.996	697.118	667.717	1196.21	809.004	784.426
20	53637.5	56274.8	58677	59831	59184.5	59423	54654.2	53856.2	20	-218.75	2418.5	4820.75	5974.75	5328.25	5566.75	798		1094.66	1191.57	1504.5	811.508	2303.39	1690.62	1863.47				547.329	595.783	752.252	405.754	1151.7	845.311	931.733
20.5	53510	55903.8	58699.2	59985	59385.2	59546.5	54278	54046.5	20.5	-536.5	1857.25	4652.75	5938.5	5338.75	5500	231.5		1320.53	973.571	1465.71	959.198	2391.47	2028.04	1766.52				660.265	486.786	732.855	479.599	1195.73	1014.02	883.261
21	53411.2	55864	58886.5	60063	59397.5	59638.5	54367.8	54025	21	-613.75	1839	4861.5	6038	5372.5	5613.5	342.75		1384.06	1155.61	1078.06	1131.79	1878.66	1815.91	1766.06				692.028	577.806	539.03	565.893	939.331	907.956	883.029
21.5	53547.2	56206	59150.8	60110	59848.2	59650.5	54578.5	54076	21.5	-528.75	2130	5074.75	6034	5772.25	5574.5	502.5		1272.92	1150.4	1406.24	995.645	2015.6	1598.26	1904.29				636.46	575.2	703.119	497.823	1007.8	799.128	952.144
22	53334.5	56344.5	59034.8	60468	59664.5	59528	54871.2	53637	22	-302.5	2707.5	5397.75	6831	6027.5	5891	1234.25		1013.64	622.577	1360.7	776.388	1873.98	1668.03	2001.6				506.818	311.288	680.351	388.194	936.99	834.013	1000.8
22.5	53541.2	56661	59489.2	60309.8	60115.8	59625	54438.5	54024.2	22.5	-483	2636.75	5465	6285.5	6091.5	5600.75	414.25		1484.48	1049.22	1175.14	1312.04	2127.85	1446.96	1773				742.24	524.609	587.569	656.018	1063.92	723.482	886.498
23	53523.5	56414.5	59088.5	60415.8	59511.5	59691.2	54403	53900	23	-376.5	2514.5	5188.5	6515.75	5611.5	5791.25	503		1212.53	1083.86	1226.95	1038.05	1778.15	1366.71	1743.69				606.267	541.93	613.475	519.025	889.074	683.357	871.843
23.5	53821.5	56399	58958.2	60460.8	60156.2	59710.2	54463	53795.5	23.5	26	2603.5	5162.75	6665.25	6360.75	5914.75	667.5		1627.14	928.563	1416.3	1129.32	1981.03	1518.34	1450.95				813.568	464.281	708.151	564.661	990.517	759.171	725.477
24	53778.8	56634.2	59330.8	60502.5	60152	59806.5	54367.8	53836.5	24	-57.75	2797.75	5494.25	6666	6315.5	5970	531.25		1263.67	914.169	1369.91	1173.72	1894.89	1413.46	1517.61				631.833	457.084	684.957	586.862	947.446	706.731	758.807
24.5	53664.5	56662.5	59181.8	60155.8	60174	59558	53948.5	53368.2	24.5	296.25	3294.25	5813.5	6787.5	6805.75	6189.75	580.25		1435.53	1067.04	1460.29	1132.9	1516.27	1302.11	1475.29				717.765	533.518	730.143	566.452	758.135	651.053	737.646
25	53572	56508.8	58965	60129	59853.8	59689.2	53844	53565	25	7	2943.75	5400	6564	6288.75	6124.25	279		1688.29	1154.22	1373.09	816.946	2116.88	1302.27	1564.46				844.143	577.109	686.547	408.473	1058.44	651.136	782.232
25.5	53752.2	56698.8	58843.8	60041.2	59920.8	59498	53857.5	53327	25.5	425.25	3371.75	5516.75	6714.25	6593.75	6171	530.5		1545.37	1043.45	1088.54	1173.35	2009.42	1186.13	1633.71				772.687	521.725	544.269	586.673	1004.71	593.063	816.856
26	53804.5	56570.5	58985	60160.8	59829.5	59852.2	53736.2	52903.2	26	901.25	3667.25	6081.75	7257.5	6926.25	6949	833		1580.01	1123.94	1165.38	1332.04	1647.61	1218.08	1390.38				790.007	561.968	582.691	666.022	823.804	609.042	695.191
26.5	53595	56583.2	59176	60054.5	59738.8	59836.2	53704.5	53267.5	26.5	327.5	3315.75	5908.5	6787	6471.25	6568.75	437		1748.33	1004.4	1316.83	1249.15	1875.32	1456.24	1357.01				874.164	502.199	658.414	624.573	937.658	728.119	678.505
27	53901	56559.8	59299.8	60269	59854.5	59803.2	53816.5	53312	27	589	3247.75	5987.75	6957	6542.5	6491.25	504.5		1755.18	1305.09	1912.97	1111.97	1930.92	1329.97	986.134				877.592	652.546	956.485	555.986	965.459	664.986	493.067
27.5	53894	56642	59549	60289.8	59680.5	59694.8	53669.2	53270.5	27.5	623.5	3371.5	6278.5	7019.25	6410	6424.25	398.75		1792.93	1324.55	1598.34	1115.27	1708.09	1053.34	1164.84				896.464	662.273	799.17	557.636	854.047	526.668	582.419
28	53822	56485	59403.2	60323.8	59627	59909	53715	52983.5	28	838.5	3501.5	6419.75	7340.25	6643.5	6925.5	731.5		1739.19	1459.73	1598.95	839.121	1599.59	1391.27	1299.1				869.596	729.864	799.475	419.561	799.793	695.635	649.55
28.5	53682.2	56705.8	59344.5	60780	59704.5	59811.8	53756.2	52629	28.5	1053.25	4076.75	6715.5	8151	7075.5	7182.75	1127.25		1535.74	1314.46	1538.98	2053.63	2133.74	1551.94	1111.99				767.871	657.232	769.491	1026.81	1066.87	775.972	555.997
29	53560.8	56603.2	59281.2	60091.8	59914.2	59722.5	53563.2	52863.5	29	697.25	3739.75	6417.75	7228.25	7050.75	6859	699.75		1181.15	1218.73	1758.31	1180.26	2018.99	1622.58	1134.79				590.577	609.363	879.156	590.132	1009.49	811.288	567.397
29.5	53490.2	56394.8	59357.5	60175	59750.8	60098	53221	53008.5	29.5	481.75	3386.25	6349	7166.5	6742.25	7089.5	212.5		1432.07	971.176	1467.96	1242.95	1786.9	1312.76	1394.79				716.033	485.588	733.981	621.473	893.45	656.38	697.397
30	53874.2	56682.2	59087.2	60550.2	59628.5	60132.5	52894.2	52641.8	30	1232.5	4040.5	6445.5	7908.5	6986.75	7490.75	252.5		1211.82	746.034	1256.52	871.641	2306.73	1315.61	1303.23				605.908	373.017	628.262	435.821	1153.37	657.806	651.614
30.5	53606	56273.5	59129.2	60450.8	59941.8	60226	52888.5	52437.8	30.5	1168.25	3835.75	6691.5	8013	7504	7788.25	450.75		1235.24	1044.46	1483.14	1165.23	2186.61	1722.48	1602.16				617.618	522.231	741.571	582.615	1093.3	861.239	801.081
31	53965.5	56645	58947.5	60657.5	59887.2	60060	52875.5	52574.2	31	1391.25	4070.75	6373.25	8083.25	7313	7485.75	301.25		1383.31	701.171	1391.17	867.553	1653.34	1555.1	1685.05				691.655	350.586	695.585	433.777	826.67	777.548	842.523
31.5	53814.2	56782.8	58900.2	60396.5	59527	59973	53061.2	52243.8	31.5	1570.5	4539	6656.5	8152.75	7283.25	7729.25	817.5		1553.23	1128.04	1539.36	1141.01	2061.91	1693.99	1951.05				776.614	564.02	769.679	570.506	1030.96	846.994	975.526
32	53744	56489.5	58957.8	60443.5	59454	59928.2	52945.5	52349.8	32	1394.25	4139.75	6608	8093.75	7104.25	7578.5	595.75		1536.07	1057.34	1296.6	1106.82	2003.73	1392.09	1824.03				768.037	528.67	648.3	553.411	1001.87	696.043	912.014
32.5	53935.5	56665	58923	60292	59532	59965.2	53110.5	52387.5	32.5	1548	4277.5	6535.5	7904.5	7144.5	7577.75	723		1409.78	1090.81	1724.98	1152.69	1657.45	1539.64	1973.26				704.892	545.403	862.492	576.345	828.724	769.821	986.632
33	53765.8	56646.2	58921	60282.2	59747.2	60172	52890	51990.2	33	1775.5	4656	6930.75	8292	7757	8181.75	899.75		1678.25	1356.82	1275.06	1208.93	2151.34	1214.57	2115.48				839.123	678.411	637.529	604.463	1075.67	607.284	1057.74
33.5	53511.2	56630.5	59062.5	60215.2	59793.2	60141.5	52822	51899	33.5	1612.25	4731.5	7163.5	8316.25	7894.25	8242.5	923		1781.54	1121.88	1392.24	1123.43	1651.05	1289.44	1769.7				890.77	560.938	696.118	561.717	825.526	644.72	884.849
34	53831	56415	58762.5	60229.5	59986.2	60000.8	52908	51869.8	34	1961.25	4545.25	6892.75	8359.75	8116.5	8131	1038.25		1518.21	1141.62	1426.11	1162.04	1819.59	1346.55	1822.33				759.105	570.811	713.056	581.018	909.793	673.275	911.167
34.5	53920	56323	59086.2	60347	59803.8	60244.5	52756.5	51758.8	34.5	2161.25	4564.25	7327.5	8588.25	8045	8485.75	997.75		1465.87	1192.64	1348.16	1303.03	1509.45	1226	1876.31				732.934	596.32	674.079	651.517	754.724	612.999	938.157
35	53712.2	56475.8	58959.5	60250.8	59660.8	60396	52520.8	52223	35	1489.25	4252.75	6736.5	8027.75	7437.75	8173	297.75		1693.55	792.431	1402.43	1218.21	1678.01	1344.59	2042.23				846.775	396.216	701.217	609.105	839.006	672.297	1021.11
35.5	53589.8	56521.2	59245.5	60667	60100.2	60420.2	52531.8	51932.8	35.5	1657	4588.5	7312.75	8734.25	8167.5	8487.5	599		1542.88	799.859	1235.52	1220.41	1483.79	1462.87	2244.17				771.44	399.929	617.758	610.207	741.893	731.434	1122.09
36	53683.2	56671.8	59119.5	60665.5	59700.8	60196.8	52399.8	51756.5	36	1926.75	4915.25	7363	8909	7944.25	8440.25	643.25		1523.94	941.723	1251.17	963.36	1168.67	1743.36	1874.01				761.969	470.862	625.584	481.68	584.335	871.679	937.005
36.5	53831	56828	59009.8	60377.2	59894.2	60125.8	52567.8	51514	36.5	2317	5314	7495.75	8863.25	8380.25	8611.75	1053.75		1464.71	1017.2	1121.61	1192.02	1378.13	1539.32	1520.19				732.357	508.602	560.804	596.012	689.066	769.658	760.097
37	53656.5	56277.8	58730	60325.5	59943.8	60226.5	52400	51321.2	37	2335.25	4956.5	7408.75	9004.25	8622.5	8905.25	1078.75		1219.54	910.906	1065.68	1300.83	1633.66	1562.34	1614.59				609.771	455.453	532.84	650.417	816.83	781.17	807.294
37.5	53836	56586.2	59157.2	60190	59899.8	59877.2	52296.5	51401	37.5	2435	5185.25	7756.25	8789	8498.75	8476.25	895.5		1546.4	920.266	1406.93	1406.94	1628.51	1708.12	1484.7				773.199	460.133	703.465	703.469	814.257	854.059	742.352
38	53721.2	56617.8	58883.8	60442.5	60100.8	60138	52264	51243.2	38	2478	5374.5	7640.5	9199.25	8857.5	8894.75	1020.75		1381.24	940.509	1148.37	1240.32	1798.2	1804.16	1865.14				690.62	470.254	574.184	620.16	899.099	902.079	932.57
38.5	53617.8	56391.2	58768.8	60244.2	60297	59886.2	52168.5	51158.5	38.5	2459.25	5232.75	7610.25	9085.75	9138.5	8727.75	1010		1509.55	1129.54	1068.63	1466.84	1506.67	1574.17	1325.27				754.773	564.771	534.315	733.421	753.335	787.085	662.634
39	53525.5	56540	58833.2	60351.5	60207.8	60154.2	51979	50979.8	39	2545.75	5560.25	7853.5	9371.75	9228	9174.5	999.25		1707.78	757.414	1345.11	1371.89	1949.37	1894.7	1591.3				853.892	378.707	672.555	685.944	974.687	947.35	795.651
39.5	53502	56379.2	58843.2	60386	60057.8	60094.8	51785.5	51021	39.5	2481	5358.25	7822.25	9365	9036.75	9073.75	764.5		1562.4	621.974	1182.85	1342.95	1823.75	1670.75	1249.02				781.201	310.987	591.426	671.475	911.876	835.375	624.508
40	53642	56295.5	59159.5	60528	59872	59863.5	51848.5	50814	40	2828	5481.5	8345.5	9714	9058	9049.5	1034.5		1480.85	1091.33	1347.65	1435.8	1893.39	1822.1	1241.28				740.427	545.667	673.827	717.899	946.695	911.051	620.642
40.5	53343.2	56253.2	59081.2	60193.5	59794.8	59878	51788	51137	40.5	2206.25	5116.25	7944.25	9056.5	8657.75	8741	651		1402.13	956.465	1225.34	1415.24	1783.43	1609.04	1485.27				701.063	478.232	612.668	707.619	891.713	804.518	742.634
41	53639.2	56214.8	58874.8	60824	60065.2	59816.8	51814.2	50991.5	41	2647.75	5223.25	7883.25	9832.5	9073.75	8825.25	822.75		1449.13	932.21	1340.26	1273.54	1585.25	1692.44	1441.06				724.565	466.105	670.132	636.77	792.625	846.222	720.532
41.5	53963.5	56050.2	59138	60602.5	59927.5	59777	51863.2	51050.5	41.5	2913	4999.75	8087.5	9552	8877	8726.5	812.75		1248.58	568.275	1363.87	1073.66	1923.27	1357.05	1257.1				624.288	284.138	681.934	536.83	961.636	678.526	628.55
42	53751.5	56206	58741.5	60578	59964	60075.5	51799	50974.2	42	2777.25	5231.75	7767.25	9603.75	8989.75	9101.25	824.75		1668.89	574.306	1299.74	1248.5	1776.36	1591.29	1427.54				834.444	287.153	649.869	624.25	888.178	795.647	713.771
42.5	53725.2	56169.8	58790	60332.2	59611	59800.8	51667.5	50596	42.5	3129.25	5573.75	8194	9736.25	9015	9204.75	1071.5		1678.84	826.617	1434.57	1204.34	1352.68	1857.08	1186.43				839.418	413.308	717.287	602.17	676.339	928.541	593.213
43	53660.8	56022.2	58403.5	60129.8	59612	59735.5	51535.5	50454	43	3206.75	5568.25	7949.5	9675.75	9158	9281.5	1081.5		1724.32	878.203	1204.75	1499.91	1852.45	1954.94	1134.29				862.16	439.101	602.377	749.953	926.227	977.468	567.147
43.5	53763.5	56064.2	58565	60223.8	59736.5	59879.8	51724.8	50372.8	43.5	3390.75	5691.5	8192.25	9851	9363.75	9507	1352		1782.28	859.334	1357.87	1211.65	1602.58	1900.76	1737.78				891.142	429.667	678.935	605.823	801.29	950.378	868.89
44	53819.5	55669.8	58408.8	60365.5	59755	59824.8	50862.2	50413	44	3406.5	5256.75	7995.75	9952.5	9342	9411.75	449.25		1673.23	684.049	1439.67	1483.02	1466.13	1716.42	1678.12				836.613	342.024	719.837	741.509	733.064	858.211	839.059
44.5	53473.2	56127	58736	60394	59538	59909.2	50931	50086.8	44.5	3386.5	6040.25	8649.25	10307.2	9451.25	9822.5	844.25		1744.32	596.962	1206.91	1040.11	1639.31	1839.73	1923.41				872.158	298.481	603.457	520.054	819.653	919.863	961.706
45	53769.2	55989.8	58711.5	60196.2	59693.5	59951.8	50947.2	50237.5	45	3531.75	5752.25	8474	9958.75	9456	9714.25	709.75		1977.64	634.326	980.102	1492.47	1454.97	1686.48	1723.42				988.822	317.163	490.051	746.234	727.487	843.239	861.708
45.5	53919	56036	58891.5	60098	59413.8	59801	50865	50162.2	45.5	3756.75	5873.75	8729.25	9935.75	9251.5	9638.75	702.75		1888.06	793.371	1160.03	1300.94	1606.1	1637.83	1702.05				944.032	396.686	580.015	650.468	803.052	818.913	851.023
46	53723	56116.2	58634.2	60046.8	59525	59998.8	50850.8	49840.8	46	3882.25	6275.5	8793.5	10206	9684.25	10158	1010		1765.6	893.585	1261.25	1128.66	1677.55	1784.65	1829.68				882.799	446.793	630.623	564.329	838.775	892.326	914.841
46.5	53681.8	55970	58538.8	60255.8	59461.8	59862.2	50675.5	49766	46.5	3915.75	6204	8772.75	10489.8	9695.75	10096.2	909.5		1962.21	968.044	1206.91	1164.03	1553.96	1820.59	1830.72				981.104	484.022	603.455	582.017	776.98	910.297	915.358
47	53503	56051.2	58770	60066.8	59378	59955	50480	49671	47	3832	6380.25	9099	10395.8	9707	10284	809		1748.35	864.421	1518.45	1089.08	1487.61	1793.16	1996.39				874.177	432.21	759.223	544.538	743.804	896.579	998.193
47.5	53915.2	56092	58698	60144.2	59521	59958.8	50233	49534.8	47.5	4380.5	6557.25	9163.25	10609.5	9986.25	10424	698.25		1651.47	1034.82	1396.43	1339.01	1463.25	1587.91	1890.58				825.735	517.408	698.217	669.507	731.624	793.956	945.288
48	53718.2	55869.2	58584	59982.2	59732	59811.2	50220.8	49626.2	48	4092	6243	8957.75	10356	10105.8	10185	594.5		1725.88	1106.72	1805.72	1185.77	1261.5	1822.99	1376.28				862.938	553.36	902.861	592.887	630.751	911.494	688.139
48.5	53495.2	55920.2	58309.8	59776.8	59682	59677.5	50266.5	49505.8	48.5	3989.5	6414.5	8804	10271	10176.2	10171.8	760.75		1817.9	898.325	1612.94	1308.63	1354.95	1494.25	1451.4				908.952	449.163	806.468	654.317	677.473	747.124	725.702
49	53595.8	55732	58407.5	59718.8	59640	59751.5	49911.2	49283	49	4312.75	6449	9124.5	10435.8	10357	10468.5	628.25		1532.32	709.877	1381.09	1094.11	1337.15	1612.11	1626.46				766.161	354.938	690.545	547.055	668.575	806.054	813.23
49.5	53178.8	55773.5	58255.2	59947	59732.2	60286.8	49700.8	49344.5	49.5	3834.25	6429	8910.75	10602.5	10387.8	10942.2	356.25		1543.81	479.939	1306.47	1006.06	1591.8	1542.63	1340.2				771.905	239.97	653.233	503.028	795.898	771.317	670.102
50	53200	55827.5	57960.5	60062.2	59440.8	59873.8	49872.8	49453.8	50	3746.25	6373.75	8506.75	10608.5	9987	10420	419		1471.84	679.7	1439.48	1196.46	1582.85	1778.2	1584.11				735.919	339.85	719.741	598.23	791.426	889.101	792.055
50.5	53022.2	55823.8	58409.5	59827	59527.5	59747.8	49621	49091.5	50.5	3930.75	6732.25	9318	10735.5	10436	10656.2	529.5		1381.32	588.96	1394.24	1253.99	1479.44	1340.99	1686.02				690.662	294.48	697.119	626.995	739.721	670.496	843.008
51	53099.5	55711.8	58158	59833.8	59495.5	59856	49696.2	49096.5	51	4003	6615.25	9061.5	10737.2	10399	10759.5	599.75		1658.52	463.894	1327.81	1469.5	1593.44	1707.71	1960.31				829.262	231.947	663.904	734.752	796.719	853.853	980.153
51.5	52989.2	55773.5	58260	60339.5	59158.2	59510.5	49603.8	49109.2	51.5	3880	6664.25	9150.75	11230.2	10049	10401.2	494.5		1405.98	293.222	1398.24	1169.78	1585.91	1571.59	1746.49				702.992	146.611	699.122	584.892	792.956	785.796	873.247
52	53219.8	55734	58268.2	59938.8	59329.2	59354.2	49380.2	48919.8	52	4300	6814.25	9348.5	11019	10409.5	10434.5	460.5		1180.12	603.712	1201.93	1395.82	1293.77	1493.63	1963.73				590.059	301.856	600.964	697.91	646.884	746.817	981.863
52.5	53085.2	55743.5	58093.2	59995.2	59340.2	59740	49149.2	48714.8	52.5	4370.5	7028.75	9378.5	11280.5	10625.5	11025.2	434.5		1003.69	739.779	1462.16	1221.41	1260.67	1530.33	2057.06				501.846	369.89	731.082	610.705	630.337	765.164	1028.53
53	53100.5	55701.5	58005.5	59901.2	59226.8	59353.5	49128.5	48521.5	53	4579	7180	9484	11379.8	10705.2	10832	607		992.182	596.183	1399.57	1307.02	1120.51	1739.12	1713.26				496.091	298.091	699.786	653.508	560.253	869.559	856.628
53.5	53043.5	55735.5	58094	59893.2	59412.5	59501	49057	48376.5	53.5	4667	7359	9717.5	11516.8	11036	11124.5	680.5		1240.74	386.349	1236.62	1500.26	1597.03	1807.03	1711.99				620.371	193.175	618.31	750.13	798.514	903.514	855.993
54	52960	55525.2	58041.2	59905.5	59243	59419	48994.8	48254.2	54	4705.75	7271	9787	11651.2	10988.8	11164.8	740.5		1055.94	340.348	1352.58	1611.17	1620.23	1582.64	1512.21				527.971	170.174	676.29	805.585	810.114	791.318	756.105
54.5	52934.2	55483.2	57827.2	59958.5	59242.2	59638.2	48773.5	48192.8	54.5	4741.5	7290.5	9634.5	11765.8	11049.5	11445.5	580.75		1335.88	538.534	1335.76	1268.93	1340.46	1590.19	1629.47				667.94	269.267	667.88	634.464	670.228	795.096	814.733
55	52881.2	55587	57959.8	60103.2	59341.8	59417.8	48514.5	48078.8	55	4802.5	7508.25	9881	12024.5	11263	11339	435.75		1141.8	926.095	1615.53	1364.88	1199.88	1967.35	1784.67				570.899	463.047	807.766	682.439	599.942	983.675	892.334
55.5	52852.2	55320.8	57574	59895.5	59372.2	59465.2	48693.8	48309.8	55.5	4542.5	7011	9264.25	11585.8	11062.5	11155.5	384		1294.96	1072	1059.33	1509.39	1387.74	1971.76	1444.89				647.479	536.002	529.666	754.693	693.868	985.879	722.446
56	52740.5	55040.8	57942	59661	59139.8	59272.2	48106	47959.5	56	4781	7081.25	9982.5	11701.5	11180.2	11312.8	146.5		1234.38	635.935	1400	1258.51	1340.02	2143.32	1507.2				617.19	317.967	700.001	629.257	670.008	1071.66	753.602
56.5	53037.2	55458	57666	59319.2	58960	59182	48328.2	48082.2	56.5	4955	7375.75	9583.75	11237	10877.8	11099.8	246		1049.37	578.716	1498.78	1489.64	1390.63	1652.18	1422.71				524.684	289.358	749.388	744.822	695.315	826.091	711.356
57	52770.8	54894	57666.2	59696.2	58707.5	59374.5	48190.2	47867.5	57	4903.25	7026.5	9798.75	11828.8	10840	11507	322.75		1382.33	749.627	1279.11	1154.46	1395.25	2084.2	1380.67				691.165	374.814	639.553	577.228	697.623	1042.1	690.333
57.5	52595.5	55241.8	57511	59758	58719.8	59023.2	47970.2	47757.2	57.5	4838.25	7484.5	9753.75	12000.8	10962.5	11266	213		1365.85	442.272	761.134	1220.97	1251.72	1686.31	1394.87				682.925	221.136	380.567	610.486	625.862	843.157	697.433
58	52884.2	55171.2	57512.5	59460.8	59212.5	59122.8	47602.2	47938.5	58	4945.75	7232.75	9574	11522.2	11274	11184.2	-336.25		1472.01	820.658	1183.38	1443.48	1608.82	1744.24	1431.34				736.003	410.329	591.689	721.738	804.408	872.12	715.67
58.5	52699.8	55177	57393.2	59499.2	59001.5	58835	47787.8	47782.2	58.5	4917.5	7394.75	9611	11717	11219.2	11052.8	5.5		1646.24	678.905	952.629	1463.64	1538.27	1705.57	1618.71				823.122	339.452	476.315	731.82	769.135	852.784	809.355
59	52927.2	55309	57403.8	59543.8	58797.5	59239	47654.5	47888.5	59	5038.75	7420.5	9515.25	11655.2	10909	11350.5	-234		1344.66	503.453	1066.24	1399.01	1275.33	1780.26	1623.15				672.331	251.726	533.12	699.504	637.665	890.129	811.575
59.5	52674.8	55179	57238	59523.2	58706	59239.2	47751	47768.5	59.5	4906.25	7410.5	9469.5	11754.8	10937.5	11470.8	-17.5		1063.02	456.537	1265.14	1098.71	1465.05	1387.4	1420.71				531.512	228.268	632.572	549.356	732.523	693.699	710.357
60	52413.5	55034.5	57400.5	59134.2	58803.2	58939.8	47657.5	47879.8	60	4533.75	7154.75	9520.75	11254.5	10923.5	11060	-222.25		1249.51	564.423	1049.4	1156.11	1348.19	1845.2	1425.86				624.755	282.212	524.699	578.053	674.097	922.598	712.93
60.5	52537.5	55020	57297.8	59144	58594.8	59114.2	47738.2	47512.8	60.5	5024.75	7507.25	9785	11631.2	11082	11601.5	225.5		1401.5	387.556	1087.78	1173.77	1473.82	1670.78	1621.69				700.749	193.778	543.889	586.883	736.909	835.391	810.843
61	52534.5	54906.2	57409.2	59354.8	58941.2	59163	47626.8	47580.5	61	4954	7325.75	9828.75	11774.2	11360.8	11582.5	46.25		996.268	361.716	1197.18	1594.41	1222.78	2119.57	1491.84				498.134	180.858	598.592	797.207	611.389	1059.79	745.92
61.5	52446.8	55032.5	57277.5	59222.8	58985	59123	47647.8	47527.5	61.5	4919.25	7505	9750	11695.2	11457.5	11595.5	120.25		903.506	608.863	1481.68	1281.98	1221.69	2015.75	1543.85				451.753	304.431	740.839	640.992	610.845	1007.87	771.927
62	52544	54960.5	57287.2	59300.5	58561.2	58956.8	47599.5	47548	62	4996	7412.5	9739.25	11752.5	11013.2	11408.8	51.5		750.068	292.051	1441.6	1432.4	1596.84	1577.8	1043.41				375.034	146.025	720.8	716.202	798.421	788.898	521.704
62.5	52266	55006	57343.8	59175.8	58472.2	58934.8	47409.5	47205	62.5	5061	7801	10138.8	11970.8	11267.2	11729.8	204.5		792.967	432.433	1215.61	1236.59	1395.95	1939.47	1261.67				396.484	216.217	607.804	618.296	697.977	969.736	630.834
63	52016.2	54991	57231	59085.5	58817	58917	47083.5	47292.2	63	4724	7698.75	9938.75	11793.2	11524.8	11624.8	-208.75		1051.33	586.652	1435.81	1271	1225.8	1993.76	1033.88				525.663	293.326	717.907	635.498	612.899	996.881	516.94
63.5	52007.5	54828.8	56933.5	58727.8	58672	58600.8	47005.8	46853.5	63.5	5154	7975.25	10080	11874.2	11818.5	11747.2	152.25		993.088	733.588	1232.69	1088.39	1177.11	1380.14	1773.18				496.544	366.794	616.344	544.195	588.554	690.072	886.589
64	52258	55157.5	57370.5	58956.5	58688	58563	47031.8	46919	64	5339	8238.5	10451.5	12037.5	11769	11644	112.75		744.545	408.791	1274.16	1108.59	1284.36	1622.77	1158.07				372.272	204.396	637.08	554.295	642.181	811.383	579.033
64.5	52108	54907.2	57224.8	59142.8	58663	58597.8	47258	46758.8	64.5	5349.25	8148.5	10466	12384	11904.2	11839	499.25		910.516	837.247	1441.11	1183.23	1048.18	1554.99	1560.79				455.258	418.623	720.556	591.615	524.09	777.497	780.394
65	51825	54954.8	57152	58762.8	58681.5	58831.8	47110.8	47281.2	65	4543.75	7673.5	9870.75	11481.5	11400.2	11550.5	-170.5		1016.4	895.592	1592.06	1547.18	1293.18	1767	1287.63				508.2	447.796	796.028	773.591	646.592	883.498	643.814
65.5	51886.8	55281.2	57399.8	58686.2	58376.8	58394	46690.8	46740.2	65.5	5146.5	8541	10659.5	11946	11636.5	11653.8	-49.5		927.251	674.593	1305.75	1161.53	1767.07	1577.42	1428.9				463.625	337.297	652.876	580.765	883.534	788.709	714.448
66	51718.8	54978.2	57256	58736	58584.2	58504	46642.2	46723	66	4995.75	8255.25	10533	12013	11861.2	11781	-80.75		873.573	395.187	1304.56	1076.16	1465.05	1509.47	1382.31				436.787	197.594	652.281	538.082	732.526	754.735	691.156
66.5	52030.8	54709.5	57243.2	58919.2	58184.2	58771	46549.8	46392.5	66.5	5638.25	8317	10850.8	12526.8	11791.8	12378.5	157.25		887.246	692.104	1486.12	1349.17	1451.52	1634.7	1609.5				443.623	346.052	743.059	674.583	725.759	817.348	804.752
67	51885.8	54587	57089.5	59052	58480.2	58741.8	47402.8	46517	67	5368.75	8070	10572.5	12535	11963.2	12224.8	885.75		917.823	175.387	1423.09	1309.54	1284.79	1567.88	2514.86				458.911	87.6936	711.544	654.77	642.397	783.94	1257.43
67.5	51811.5	54716.8	57235.2	58850.5	58280.8	58681.5	46416.5	46306.5	67.5	5505	8410.25	10928.8	12544	11974.2	12375	110		1097.05	410.842	1143.96	1133.12	1264.73	1679.31	2003.84				548.525	205.421	571.98	566.562	632.366	839.656	1001.92
68	51714.5	54813.5	56785	58745.8	58336	58576.5	46361.8	46235.8	68	5478.75	8577.75	10549.2	12510	12100.2	12340.8	126		1033.45	289.446	1087	980.054	1290.7	1759.65	1746.43				516.723	144.723	543.502	490.027	645.349	879.824	873.214
68.5	51585.8	54373.8	56619.2	58642.2	58248.2	59007.8	46224.8	46103.8	68.5	5482	8270	10515.5	12538.5	12144.5	12904	121		1360.51	314.677	1438.63	1403.28	1371.65	1886.72	1792.23				680.253	157.338	719.313	701.639	685.827	943.358	896.113
69	51432.2	54355.2	56704.2	58832	58237.8	59031.2	46233	46143.2	69	5289	8212	10561	12688.8	12094.5	12888	89.75		1132.68	195.58	1446.75	1381.95	1301.03	1943.14	1470.6				566.338	97.7901	723.375	690.975	650.514	971.568	735.302
69.5	51462	54669.5	56794.2	58980	58217.8	58508.8	46083.8	46090	69.5	5372	8579.5	10704.2	12890	12127.8	12418.8	-6.25		978.876	61.8628	1328.69	1495.27	1422.91	1824.02	1438.63				489.438	30.9314	664.346	747.637	711.455	912.008	719.317
70	51618.8	54453.8	56558.2	58451.5	57826.8	58436.2	46312.2	45787.5	70	5831.25	8666.25	10770.8	12664	12039.2	12648.8	524.75		1385.12	197.103	1293.51	1449.19	1166.52	1955.9	1421.97				692.562	98.5515	646.755	724.594	583.26	977.948	710.986
70.5	51315.8	54351	56628.5	58481.2	58235	58291	46083.5	46176.8	70.5	5139	8174.25	10451.8	12304.5	12058.2	12114.2	-93.25		1430.08	434.944	1202.39	1221.5	1338.53	1915.4	1555.21				715.039	217.472	601.196	610.75	669.264	957.699	777.604
71	51107.2	54209.2	56630.5	58400.2	57857	58429.2	46088.8	45852.8	71	5254.5	8356.5	10777.8	12547.5	12004.2	12576.5	236		1372.58	540.543	1172.85	1276.53	1424.59	1970.26	1374.17				686.291	270.272	586.426	638.263	712.293	985.132	687.086
71.5	50904.8	54130.8	56403.2	58246.5	57853.5	58252.8	45797.2	45797.8	71.5	5107	8333	10605.5	12448.8	12055.8	12455	-0.5		1126.39	452.165	1096.08	1131.45	1159.88	2049.29	1323.46				563.196	226.082	548.042	565.724	579.942	1024.64	661.728
72	51222.5	54354.5	56343.5	58468	58170	58342.5	45832.8	45667.5	72	5555	8687	10676	12800.5	12502.5	12675	165.25		891.755	569.725	993.16	1133.18	1397.56	1945.47	1630.54				445.878	284.863	496.58	566.59	698.778	972.736	815.269
72.5	51002.2	54098.2	56417	58166.8	57931.8	58053.5	45507	45442.2	72.5	5560	8656	10974.8	12724.5	12489.5	12611.2	64.75		1073.9	720.726	1358.99	1478.88	1114.17	1788.43	1711.28				536.949	360.363	679.493	739.438	557.085	894.214	855.641
73	51016.5	54168.5	56316.5	58229	57678.8	58092	45248.2	45345.2	73	5671.25	8823.25	10971.2	12883.8	12333.5	12746.8	-97		668.286	626.298	1011.03	1628.93	1229.26	1752.04	1540.18				334.143	313.149	505.517	814.464	614.629	876.022	770.089
73.5	51194.2	53739	56124	58290.2	57777	57960.5	45220.2	45132	73.5	6062.25	8607	10992	13158.2	12645	12828.5	88.25		778.053	513.755	1397.12	1428.88	1324.69	1879.64	1383.51				389.026	256.878	698.56	714.439	662.345	939.822	691.756
74	50984.2	53840.2	56176	58136.5	57802.5	58260.8	45399.5	45284.2	74	5700	8556	10891.8	12852.2	12518.2	12976.5	115.25		652.377	504.291	1239.7	1342.63	1294.06	1688.59	1425.97				326.188	252.146	619.851	671.315	647.03	844.297	712.986
74.5	50899.8	53420.5	56319.2	58242	57816.2	58135.5	45036.2	45120	74.5	5779.75	8300.5	11199.2	13122	12696.2	13015.5	-83.75		744.673	626.53	1432.25	1201.65	1447.25	2065.25	1404.95				372.336	313.265	716.124	600.823	723.626	1032.63	702.477
75	50743.2	53670	56434.2	58109.2	57622.8	57932.8	44880	45027	75	5716.25	8643	11407.2	13082.2	12595.8	12905.8	-147		873.579	503.318	1289.54	1545.12	1515.66	1831.77	1075.91				436.789	251.659	644.77	772.562	757.828	915.887	537.953
75.5	50752.5	53572.5	55966	58063.8	57546.8	57860	44599.2	44979.5	75.5	5773	8593	10986.5	13084.2	12567.2	12880.5	-380.25		585.144	743.932	1505.61	1187.44	1316.16	2323.8	1305.78				292.572	371.966	752.804	593.722	658.081	1161.9	652.89
76	50698	53532.2	56115	58177.5	57312	57843.5	44442	44746.8	76	5951.25	8785.5	11368.2	13430.8	12565.2	13096.8	-304.75		492.574	153.53	1389	1501.52	1592.67	1904.34	1168				246.287	76.7652	694.501	750.759	796.333	952.17	583.998
76.5	50939.8	53449.8	55825.5	57909	57383	57793.8	44399.8	44780	76.5	6159.75	8669.75	11045.5	13129	12603	13013.8	-380.25		716.492	310.172	1348.61	1597.13	1148.73	1886.44	1466				358.246	155.086	674.305	798.567	574.366	943.218	733
77	50762.8	53400.5	55499.5	58305	57590	57884	44345.5	44648	77	6114.75	8752.5	10851.5	13657	12942	13236	-302.5		882.112	156.054	1352.74	1310.31	1465.97	1681.78	1528.84				441.056	78.0272	676.369	655.157	732.985	840.892	764.422
77.5	50728	53470.8	55926.5	57894	57372	57762.5	44401.8	44593.5	77.5	6134.5	8877.25	11333	13300.5	12778.5	13169	-191.75		812.654	255.4	1491.71	1247.5	1460	2164.67	1569.19				406.327	127.7	745.857	623.751	729.999	1082.33	784.593
78	50675	53536.8	55572	58243.2	57656.8	58075.2	44272	44461	78	6214	9075.75	11111	13782.2	13195.8	13614.2	-189		972.367	370.474	1424.5	1079.89	1407.91	1779.04	1445.57				486.183	185.237	712.25	539.947	703.955	889.519	722.784
78.5	50520	53470	55511.8	57799.8	57379.5	57999.2	44340.5	44310.2	78.5	6209.75	9159.75	11201.5	13489.5	13069.2	13689	30.25		938.898	346.15	1593.56	1484.01	1308.13	1343.82	1266.19				469.449	173.075	796.781	742.003	654.067	671.91	633.094
79	50495	53415.2	55925	57758.5	57427	57630.5	44313.2	44386.8	79	6108.25	9028.5	11538.2	13371.8	13040.2	13243.8	-73.5		689.985	382.328	1329.52	1434.45	1080.74	1517.46	1376.41				344.993	191.164	664.762	717.225	540.371	758.732	688.204
79.5	50274	53192.2	55405	57861	57300.8	57602.2	44123	44246.8	79.5	6027.25	8945.5	11158.2	13614.2	13054	13355.5	-123.75		837.875	620.807	1292.49	1467.77	1281.99	1740.09	1483.81				418.938	310.403	646.245	733.886	640.995	870.045	741.904
80	50246.5	53275.2	55495.8	57636.5	57248.2	57357.2	44058	44217.5	80	6029	9057.75	11278.2	13419	13030.8	13139.8	-159.5		564.653	402.767	1307.52	1494.47	1386.74	1702.41	1288.83				282.326	201.383	653.761	747.233	693.371	851.207	644.413
80.5	50069.2	53291	55329.2	57915.5	57123.2	57384.8	44032.2	44317.8	80.5	5751.5	8973.25	11011.5	13597.8	12805.5	13067	-285.5		841.397	437.824	1318.91	1617.36	1345.32	1672.94	1142.88				420.699	218.912	659.453	808.678	672.658	836.468	571.442
81	50328	53007.8	55306.8	57722.2	56958.2	57432.5	43512.8	43956	81	6372	9051.75	11350.8	13766.2	13002.2	13476.5	-443.25		483.591	359.711	1422.51	1597.72	1568.82	1792.83	850.705				241.795	179.856	711.256	798.86	784.41	896.416	425.352
81.5	50116	53266	55518.5	57705	57227.2	57252.8	43607.2	43693.5	81.5	6422.5	9572.5	11825	14011.5	13533.8	13559.2	-86.25		290.497	479.811	1544.72	1342.4	1267.28	1717.21	1105.07				145.249	239.906	772.362	671.201	633.642	858.604	552.537
82	50136.8	53116.8	55174.8	57140.8	57161.8	57455.8	43631	43613.8	82	6523	9503	11561	13527	13548	13842	17.25		420.681	749.287	1300.57	1257.54	1638.55	1530.03	936.263				210.34	374.643	650.284	628.772	819.275	765.013	468.131
82.5	50229	52929.5	55298.5	57428.8	57139	57326.2	43400.8	43672	82.5	6557	9257.5	11626.5	13756.8	13467	13654.2	-271.25		820.123	163.777	1792.89	988.956	915.418	1907.6	1113.12				410.062	81.8886	896.445	494.478	457.709	953.799	556.561
83	50174.5	52843.2	55224.5	57311.5	56966.2	57495.2	43583.2	43784.5	83	6390	9058.75	11440	13527	13181.8	13710.8	-201.25		740.741	213.302	1647.71	965.285	1324.69	1936.16	1214.28				370.37	106.651	823.853	482.642	662.343	968.081	607.142
83.5	50038.8	52753.2	55236	57387.5	56897	57192.2	43060.2	43340.8	83.5	6698	9412.5	11895.2	14046.8	13556.2	13851.5	-280.5		1073.74	160.56	1564.57	1389.91	1426.34	1888.83	1379.88				536.868	80.2801	782.285	694.953	713.168	944.415	689.941
84	50163.8	52776	54933.8	57111.2	56637.8	57107.8	42982.2	43645.5	84	6518.25	9130.5	11288.2	13465.8	12992.2	13462.2	-663.25		801.689	237.728	1523.26	1424.66	1167.73	1588.53	1576.33				400.844	118.864	761.628	712.328	583.865	794.267	788.163
84.5	49878.5	52751.8	55071.2	57326.8	56751.8	57060.2	42798.5	43603.5	84.5	6275	9148.25	11467.8	13723.2	13148.2	13456.8	-805		598.343	451.933	1498.14	1518.85	1209.57	1812.67	1228.03				299.171	225.967	749.069	759.427	604.787	906.337	614.016
85	49969.8	52770.5	54983	56864.2	56452.2	56770.5	43055.8	43320	85	6649.75	9450.5	11663	13544.2	13132.2	13450.5	-264.25		744.458	583.116	1466.28	1197.91	1509.52	1736.56	1389.43				372.229	291.558	733.139	598.955	754.76	868.278	694.716
85.5	49898.2	52612.8	55002.5	56927	56429	57068	42850.2	43589.2	85.5	6309	9023.5	11413.2	13337.8	12839.8	13478.8	-739		888.379	794.946	1648.93	1407.63	1286.07	1349.9	940.364				444.189	397.473	824.465	703.815	643.033	674.948	470.182
86	49857.5	52685.8	55049.5	56984.5	56609.2	56631	42431.8	43373.8	86	6483.75	9312	11675.8	13610.8	13235.5	13257.2	-942		970.627	414.511	1420.77	1549.91	1188.43	1506.38	1399.99				485.314	207.256	710.387	774.954	594.215	753.192	699.994
86.5	49780.2	52285.2	54850	56865.5	56846.5	56848	42540.2	43411.8	86.5	6368.5	8873.5	11438.2	13453.8	13434.8	13436.2	-871.5		805.713	309.23	1340.32	1429.73	1203.88	1826.39	1269.14				402.856	154.615	670.161	714.865	601.942	913.193	634.57
87	49652.5	52606.2	54741.8	56665.8	56789	56734.8	42604	42984.2	87	6668.25	9622	11757.5	13681.5	13804.8	13750.5	-380.25		693.03	393.033	1515.8	1688.99	1128.36	1415.8	711.685				346.515	196.516	757.9	844.494	564.178	707.899	355.842
87.5	49429	52210.8	54564	56459.5	56762	56918.2	42407.2	42988.5	87.5	6440.5	9222.25	11575.5	13471	13773.5	13929.8	-581.25		906.234	548.381	1695.31	1575.25	918.519	1789.24	1445.13				453.117	274.19	847.655	787.623	459.26	894.622	722.566
88	49222.5	52263.2	54569.5	56577.2	56703	57001.8	42445.5	42906.2	88	6316.25	9357	11663.2	13671	13796.8	14095.5	-460.75		932.38	354.488	1624.02	1515.66	946.808	1646.72	1140.9				466.19	177.244	812.012	757.83	473.404	823.36	570.452
88.5	49398.8	52547.2	54843	56496.8	56642.8	56709.8	42729	42824.2	88.5	6574.5	9723	12018.8	13672.5	13818.5	13885.5	-95.25		734.326	660.835	1510.42	1327.95	1161.72	1481.48	1263.56				367.163	330.418	755.21	663.975	580.862	740.74	631.778
89	49432.5	52208	54713.5	56818.8	56258.8	57164.2	42425	42787.8	89	6644.75	9420.25	11925.8	14031	13471	14376.5	-362.75		876.808	370.946	1380.26	1393.42	1082.17	1971.07	1605.23				438.404	185.473	690.132	696.712	541.084	985.534	802.617
89.5	49383.8	52501.2	54601	56779.5	56472	57044.2	42401	42673.2	89.5	6710.5	9828	11927.8	14106.2	13798.8	14371	-272.25		740.026	546.391	1595	1362.53	878.903	1464.36	1514.08				370.013	273.196	797.5	681.266	439.451	732.18	757.042

## Sheet: Raw Data HEWL
Method name: Method_EnzChek Lysozyme Assay (Modified)
Application: SparkControl				V1.2.25
Device: Spark 10M				Serial number: 1612002472
Firmware:				ABS:V4.2.10|ABS_MEX:V5.0.4|MTP:V11.0.2|FLUOR:V5.0.8|FLUOR_FP:V5.0.2|FLUOR_MEM:V5.0.4|FLUOR_MEX:V5.0.4
Date:				2020-03-02
Time:				12:06 PM
System				UMNSPARK10PC
User				NT AUTHORITY\NETWORK SERVICE
Plate				[GRE96fb_chimney] - Greiner 96 Flat Black [GRE96fb_chimney]
Lid lifter				No lid
Humidity Cassette				No humidity cassette
List of actions in this measurement script:
Plate
	Temperature
	Kinetic
		Fluorescence Top Reading				Label 1
Name				GRE96fb_chimney
Plate layout
Plate area				A1-D8
Start Time				2020-03-02 11:37:43
Temperature control				On
Target temperature				35	°C
Mode	Kinetic
Kinetic cycles				180
Interval time				00:00:30	hh:mm:ss
Mode	Fluorescence Top Reading
Excitation				Monochromator
Excitation wavelength				470	nm
Excitation bandwidth				20	nm
Emission				Monochromator
Emission wavelength				530	nm
Emission bandwidth				20	nm
Gain				114	Optimal (100%)
Mirror				AUTOMATIC
Number of flashes				30
Integration time				40	µs
Lag time				0	µs
Settle time				0	ms
Z-Position				20000	µm
Z-Position mode				Manual
Part of Plate				A1-D8
Start Time				2020-03-02 11:37:55
			1st Trial												2nd Trial												3rd Trial												4th Trial
Label 1			4:1 Spackle	2:1 Spackle	1:1 Spackle	.5:1 Spackle	.25:1 Spackle	0:1 Spackle	Spackle Only	Buffer Only					4:1 Spackle	2:1 Spackle	1:1 Spackle	.5:1 Spackle	.25:1 Spackle	0:1 Spackle	Spackle Only	Buffer Only					4:1 Spackle	2:1 Spackle	1:1 Spackle	.5:1 Spackle	.25:1 Spackle	0:1 Spackle	Spackle Only	Buffer Only					4:1 Spackle	2:1 Spackle	1:1 Spackle	.5:1 Spackle	.25:1 Spackle	0:1 Spackle	Spackle Only	Buffer Only
Cycle Nr.	Time [s]	Temp. [°C]	A1	A2	A3	A4	A5	A6	A7	A8	A9	A10	A11	A12	B1	B2	B3	B4	B5	B6	B7	B8	B9	B10	B11	B12	C1	C2	C3	C4	C5	C6	C7	C8	C9	C10	C11	C12	D1	D2	D3	D4	D5	D6	D7	D8
1	0	26	49066	49864	49852	52015	52099	53078	18033	17661					47485	47867	48990	47773	47578	48047	18054	18145					43958	43600	43579	45218	45080	45133	16775	17291					41442	39780	40150	40834	41831	39748	17388	16818
2	29.744	26.3	56451	55728	55755	57591	58805	59127	18226	17808					54449	54705	55990	54700	53902	53598	18311	18357					51479	51172	50526	52675	52050	51918	16978	17307					49067	47296	47711	48481	49227	46712	17662	17417
3	59.736	26.7	61664	61483	61494	62961	63593	64510	18607	18380					60090	60884	61770	60171	61303	59323	18517	18865					55490	57245	56598	59071	57624	57238	17549	17722					54873	53992	54027	54776	55516	52429	17852	17517
4	89.739	27.2	65933	65329	65490				19200	18736					64295	64773		65145	65754	64105	18952	19078					64203	61217	61993	64035	62188	61996	18085	18069					59473	58735	58204	59855	59993	57635	18259	17578
5	119.739	27.7							19644	19115											19482	19357						64908	65075			65763	18288	18229					62915	62341	61742	63733	64031	62120	18533	17892
6	149.736	28.2							19841	19506											19738	19599											18450	18459						65523	64678			65403	18819	18252
7	179.737	28.7							20583	19776											20342	20093											18975	19033											19125	18472
8	209.741	29.1							20820	20187											20861	20144											19160	19315											19246	18744
9	239.744	29.6							21102	20270											20839	20628											19539	19362											19519	19120
10	269.74	30							21393	20842											21368	20881											19596	19611											20058	19404
11	299.738	30.5							21522	21215											21406	21315											20015	20130											20524	19718
12	329.737	30.9							21961	21373											21705	21581											20438	20239											20456	20026
13	359.738	31.3							22163	21688											21897	21895											20434	20733											20942	20199
14	389.74	31.7							22425	21775											22319	22287											20673	20728											21360	20489
15	419.736	32							22565	21827											22213	22624											20973	21010											21498	21015
16	449.735	32.3							23039	22294											22342	22666											21181	21290											21659	20723
17	479.733	32.7							22868	22637											22421	22911											21316	21511											21771	21081
18	509.728	32.9							23245	22582											22821	23455											21651	21723											22045	21338
19	539.735	33.3							23183	23052											22990	23402											21711	22133											22387	21409
20	569.726	33.5							23255	23135											23054	23839											22054	22402											22473	21519
21	599.733	33.8							23776	23405											23418	23883											22253	22540											22590	22072
22	629.739	34.1							23853	23530											23431	24121											22353	22793											22757	21994
23	659.73	34.3							23930	24050											23479	24410											22349	22982											22832	22415
24	689.733	34.6							23967	24201											23461	24746											22546	23213											23178	22720
25	719.731	34.9							24310	24234											23743	25118											22896	23481											23252	22839
26	749.734	35.1							24280	24325											24152	25274											22820	23375											23393	22991
27	779.733	34.9							24767	24655											24365	25552											23275	23861											23655	23221
28	809.74	35							24551	24966											24242	25569											22987	23639											23524	23152
29	839.728	34.9							24734	25167											24741	25400											23154	23583											23755	23244
30	869.728	34.8							25206	25149											24693	25489											23241	24013											23924	23417
31	899.729	34.9							25009	25137											24750	26161											23379	23886											24021	23736
32	929.724	35							25213	25042											24884	26076											23595	24114											24438	23931
33	959.73	34.9							25364	25281											24901	26466											23721	24275											24623	23823
34	989.732	35.1							25430	25638											25395	26564											23816	24720											24685	23858
35	1019.73	35							25521	25930											25388	26691											23788	24736											24704	24269
36	1049.73	34.9							25710	26101											25788	26966											24015	25133											24944	24293
37	1079.73	35.1							25988	26126											25704	26947											24035	25225											25002	24320
38	1109.73	35							25735	25968											25709	26873											24218	25125											25062	24728
39	1139.73	34.9							26473	26165											25838	27393											24318	25318											25422	24670
40	1169.73	35							25971	26420											26094	27396											24491	25268											25358	24553
41	1199.72	35							26352	26572											25865	27599											24444	25540											25505	24636
42	1229.73	34.8							26389	26350											26006	27744											24539	25309											25385	24831
43	1259.73	35							26666	26746											25988	27640											24686	25809											25467	24895
44	1289.74	35							26914	27120											26187	27812											24962	25496											25584	24886
45	1319.73	34.9							26574	27091											26475	27845											24805	25314											25489	25051
46	1349.74	35.1							27250	27265											26799	28149											25237	25513											25874	24990
47	1379.73	35							27182	27086											26798	28508											25256	25901											25737	25148
48	1409.73	34.9							27362	27322											26932	28460											25517	25619											25923	25236
49	1439.73	35.1							27216	27414											27063	28546											25357	25658											26011	25340
50	1469.72	34.9							27266	27409											27089	28981											25555	26282											25806	25488
51	1499.74	35							27645	27947											27227	28909											25660	25997											25773	25487
52	1529.73	35.1							27766	27836											27570	29182											25705	26357											25883	25618
53	1559.73	34.9							27966	28089											27559	28926											25871	26413											25943	25785
54	1589.73	35							27913	28185											27796	29527											25924	26257											26268	26022
55	1619.72	35.1							28049	28480											28147	29392											25993	26830											26082	26067
56	1649.73	35							27963	28416											27886	29494											26018	26547											26085	25873
57	1679.73	35.1							27999	28440											27904	29636											26014	27239											26188	25882
58	1709.73	35							28067	28854											28011	29741											26222	27586											26437	25997
Warning	Execution of 'Method_EnzChek Lysozyme Assay (Modified)' was interrupted by the user.

## Sheet: Figures HEWL
Average Values									Average Values Minus Baseline									Standard Deviation							Error Calculations			Standard Error
Time (seconds)	4:1 Spackle	2:1 Spackle	1:1 Spackle	.5:1 Spackle	.25:1 Spackle	0:1 Spackle	Spackle Only	Buffer Only	Time (seconds)	4:1 Spackle	2:1 Spackle	1:1 Spackle	.5:1 Spackle	.25:1 Spackle	0:1 Spackle	Spackle Only		4:1 Spackle	2:1 Spackle	1:1 Spackle	.5:1 Spackle	.25:1 Spackle	0:1 Spackle	Spackle Only				4:1 Spackle	2:1 Spackle	1:1 Spackle	.5:1 Spackle	.25:1 Spackle	0:1 Spackle	Spackle Only
0	45487.8	45277.8	45642.8	46460	46647	46501.5	17562.5	17478.8	0	28009	27799	28164	28981.2	29168.2	29022.8	83.75		3440.01	4501.04	4595.33	4682.46	4329.76	5571.4	609.248				1720.01	2250.52	2297.67	2341.23	2164.88	2785.7	304.624
0.5	52861.5	52225.2	52495.5	53361.8	53496	52838.8	17794.2	17722.2	0.5	35139.2	34503	34773.2	35639.5	35773.8	35116.5	72		3251.37	3822.1	4066.38	3828.44	4027.64	5115.45	615.682				1625.68	1911.05	2033.19	1914.22	2013.82	2557.72	307.841
1	58029.2	58401	58472.2	59244.8	59509	58375	18131.2	18121	1	39908.2	40280	40351.2	41123.8	41388	40254	10.25		3359.95	3485.19	3798.21	3399.43	3623.75	5006.15	513.854				1679.98	1742.59	1899.1	1699.71	1811.88	2503.08	256.927
1.5	63476	62513.5	61895.7	63011.7	62645	61245.3	18624	18365.2	1.5	45110.8	44148.2	43530.4	44646.4	44279.8	42880.1	258.75		2784.49	3108.61	3643.98	2789.52	2907.56	3299.67	536.379				1392.24	1554.3	1821.99	1394.76	1453.78	1649.84	268.189
2	62915	63624.5	63408.5	63733	64031	63941.5	18986.8	18648.2	2	44266.8	44976.2	44760.2	45084.8	45382.8	45293.2	338.5			1815.14	2356.79	#DIV/0!	#DIV/0!	2575.99	676.114				0	907.572	1178.39			1288	338.057
